# Supplementary material for: SnapShot-Seq: A Method for Extracting Genome-Wide, In Vivo mRNA Dynamics from a Single Total RNA Sample
Source: PLoS One. 2014 Feb 26;9(2):e89673. doi: 10.1371/journal.pone.0089673 (PMC3935918; doi:10.1371/journal.pone.0089673)
Supplement: File S1 — Contains Tables S1, S3, and S4. Table S1. Average mRNA lifetimes by Tissue. Table S3. Counts of uniquely aligned reads for each RNA-Seq library sequenced. Table S4. Summary of model solutions by tissue. (XLSX) [file pone.0089673.s005.xlsx]

## Sheet: Supp. Tbl 1, mRNA lifetimes
Tissue	Tm (average mRNA lifetime, minutes)
brain	132.1
heart	227.6
kidney	160.2
liver	132.6
lung	104.5
ovary	90.1
placenta	31.3
spleen	40.7
testis	108.4
thymus	57.5

## Sheet: Supp. Table 3, Read cou
Sample	Aligned reads (Millions)
HeLa_D6-26_c60_veh (Illumina)	25853970
HeLa_D6-26_IsG (Illumina)	31714747
HeLa_D8-01_c60_veh (Illumina)	25842767
HeLa_D8-01_IsG (Illumina)	25497269
HeLa_D9-19_c60_veh (Illumina)	24200423
HeLa_D9-19_IsG (Illumina)	29397427
LCL_total_1 (Illumina)	45372893
LCL_total_2 (Illumina)	47863631
LCL_total_3 (Illumina)	61702875
LCL_4SU_1 (Illumina)	13512829
LCL_4SU_2 (Illumina)	31052438
LCL_4SU_3 (Illumina)	52978595
Mouse neuron 1 (SOLiD)	48285298
Mouse neuron 2 (SOLiD)	42576570
Mouse neuron 3 (SOLiD)	49118461
Human brain (SOLiD)	14730166
Human heart (SOLiD)	14617580
Human kidney (SOLiD)	22768393
Human liver (SOLiD)	20240726
Human lung (SOLiD)	17327197
Human ovary (SOLiD)	10247032
Human placenta (SOLiD)	18158278
Human spleen (SOLiD)	37599626
Human testis (SOLiD)	22555380
Human thymus (SOLiD)	24626491
Hela (SOLiD)	46468068

## Sheet: Supp. Table 4 Model results
	brain	heart	kidney	liver	lung	ovary	placenta	spleen	testis	thymus
Reads (106)	14.7	14.6	22.8	20.2	17.3	10.2	18.2	37.6	22.6	24.6
Filtered Genes	1513	783	1600	1153	1493	593	817	2790	2183	2252
Samples (106)	0.8	17.6	0.8	1.2	1.4	7.2	0.8	0.2	0.6	0.4
Valid Solutions	2140	2008	2164	2175	2187	2016	2289	11778	2924	2224
