# Supplementary material for: SnapShot-Seq: A Method for Extracting Genome-Wide, In Vivo mRNA Dynamics from a Single Total RNA Sample
Source: PLoS One. 2014 Feb 26;9(2):e89673. doi: 10.1371/journal.pone.0089673 (PMC3935918; doi:10.1371/journal.pone.0089673)
Supplement: Table S2 — Gene Ontology analysis, using DAVID, of high expressors, low expressors, and genes with no detectable expression. (XLS) [file pone.0089673.s006.xls]

## Sheet: off_neurons
Category	Term	Count	%	PValue	Genes	List Total	Pop Hits	Pop Total	Fold Enrichment	Bonferroni	Benjamini	FDR
GOTERM_BP_FAT	GO:0007606~sensory perception of chemical stimulus	1062	20.2982	0	258877, 258875, 258874, 545417, 258879, 258472, 258471, 258470, 258477, 258475, 258474, 258469, 258468, 258880, 258881, 258866, 668035, 258865, 258868, 258867, 258480, 258869, 258482, 258481, 258484, 258483, 258486, 258485, 258488, 258487, 57250, 258478, 258479, 57254, 258201, 57252, 57251, 258871, 258872, 258491, 258620, 258490, 258897, 258896, 100043200, 258499, 258498, 258497, 258207, 258206, …	2373	1192	13588	5.1016	0	0	0
GOTERM_BP_FAT	GO:0007166~cell surface receptor linked signal transduction	1295	24.7515	0	258877, 258875, 258874, 545417, 258879, 258472, 258471, 258470, 258477, 258475, 258474, 258469, 258468, 232962, 258880, 258881, 258866, 668035, 100042851, 258865, 258868, 258867, 258480, 258869, 258482, 52614, 258481, 258484, 258483, 258486, 258485, 258488, 258487, 258478, 57250, 258479, 14289, 57254, 57252, 258201, 57251, 258871, 258872, 258491, 258620, 258490, 14290, 14291, 258898, 100041352, 2…	2373	2495	13588	2.97206	0	0	0
GOTERM_BP_FAT	GO:0050877~neurological system process	1086	20.7569	0	258877, 258875, 258874, 545417, 258879, 258472, 258471, 258470, 258477, 258475, 258474, 258469, 258468, 258880, 258881, 258866, 668035, 258865, 258868, 258867, 258480, 258869, 258482, 258481, 258484, 258483, 258486, 258485, 100043493, 258488, 258487, 57250, 258478, 258479, 57254, 258201, 57252, 57251, 258871, 258872, 258491, 258620, 258490, 258897, 258896, 100043200, 258499, 258498, 258497, 25820…	2373	1681	13588	3.6993	0	0	0
GOTERM_BP_FAT	GO:0050890~cognition	1081	20.6613	0	258877, 258875, 258874, 545417, 258879, 258472, 258471, 258470, 258477, 258475, 258474, 258469, 258468, 258880, 258881, 258866, 668035, 258865, 258868, 258867, 258480, 258869, 258482, 258481, 258484, 258483, 258486, 258485, 100043493, 258488, 258487, 57250, 258478, 258479, 57254, 258201, 57252, 57251, 258871, 258872, 258491, 258620, 258490, 258897, 258896, 100043200, 258499, 258498, 258497, 25820…	2373	1480	13588	4.18236	0	0	0
GOTERM_BP_FAT	GO:0007600~sensory perception	1080	20.6422	0	258877, 258875, 258874, 545417, 258879, 258472, 258471, 258470, 258477, 258475, 258474, 258469, 258468, 258880, 258881, 258866, 668035, 258865, 258868, 258867, 258480, 258869, 258482, 258481, 258484, 258483, 258486, 258485, 100043493, 258488, 258487, 57250, 258478, 258479, 57254, 258201, 57252, 57251, 258871, 258872, 258491, 258620, 258490, 258897, 258896, 100043200, 258499, 258498, 258497, 25820…	2373	1402	13588	4.41096	0	0	0
GOTERM_BP_FAT	GO:0007186~G-protein coupled receptor protein signaling pathway	1264	24.159	0	258877, 258875, 258874, 545417, 258879, 258472, 258471, 258470, 258477, 258475, 258474, 258469, 258468, 232962, 258880, 258881, 258866, 668035, 100042851, 258865, 258868, 258867, 258480, 258869, 258482, 52614, 258481, 258484, 258483, 258486, 258485, 258488, 258487, 258478, 57250, 258479, 14289, 57254, 57252, 258201, 57251, 258871, 258872, 258491, 258620, 258490, 14290, 14291, 258898, 100041352, 2…	2373	1877	13588	3.85603	0	0	0
GOTERM_BP_FAT	GO:0007608~sensory perception of smell	1011	19.3234	0	258877, 258875, 258874, 545417, 258879, 258472, 258471, 258470, 258477, 258475, 258474, 258469, 258468, 258880, 258881, 258866, 668035, 258865, 258868, 258867, 258480, 258869, 258482, 258481, 258484, 258483, 258486, 258485, 258488, 258487, 57250, 258478, 258479, 258201, 57251, 258871, 258872, 258491, 258620, 258490, 258897, 258896, 100043200, 258499, 258498, 258497, 258207, 258206, 258495, 258494…	2373	1117	13588	5.1827	0	0	0
GOTERM_MF_FAT	GO:0004984~olfactory receptor activity	1022	19.5336	0	258877, 258875, 258874, 545417, 258879, 258472, 258471, 258470, 258477, 258475, 258474, 258469, 258468, 258880, 258881, 258866, 668035, 258865, 258868, 258867, 258480, 258869, 258482, 258481, 258484, 258483, 258486, 258485, 258488, 258487, 57250, 258478, 258479, 258201, 57251, 258871, 258872, 258491, 258620, 258490, 258898, 258897, 258896, 100043200, 258499, 258498, 258497, 258207, 258206, 258495…	2419	1135	13288	4.94628	0	0	0
INTERPRO	IPR000725:Olfactory receptor	1022	19.5336	0	258877, 258875, 258874, 545417, 258879, 258472, 258471, 258470, 258477, 258475, 258474, 258469, 258468, 258880, 258881, 258866, 668035, 258865, 258868, 258867, 258480, 258869, 258482, 258481, 258484, 258483, 258486, 258485, 258488, 258487, 57250, 258478, 258479, 258201, 57251, 258871, 258872, 258491, 258620, 258490, 258898, 258897, 258896, 100043200, 258499, 258498, 258497, 258207, 258206, 258495…	3064	1134	17763	5.22475	0	0	0
INTERPRO	IPR000276:7TM GPCR, rhodopsin-like	1101	21.0436	0	258877, 258875, 258874, 545417, 258879, 258472, 258471, 258470, 258477, 258475, 258474, 258469, 258468, 232962, 258880, 258881, 258866, 668035, 258865, 258868, 258867, 258480, 258869, 258482, 258481, 258484, 258483, 258486, 258485, 258488, 258487, 57250, 258478, 258479, 14289, 258201, 57251, 258871, 258872, 258491, 258620, 258490, 258898, 100041352, 258897, 100043200, 258896, 258499, 258498, 2584…	3064	1458	17763	4.37781	0	0	0
INTERPRO	IPR017452:GPCR, rhodopsin-like superfamily	1212	23.1651	0	258877, 258875, 258874, 545417, 258879, 258472, 258471, 258470, 258477, 258475, 258474, 258469, 258468, 232962, 258880, 258881, 258866, 668035, 258865, 258868, 258867, 258480, 258869, 258482, 258481, 258484, 258483, 258486, 258485, 258488, 258487, 57250, 258478, 258479, 14289, 258201, 57251, 258871, 258872, 258491, 258620, 258490, 258898, 100041352, 258897, 100043200, 258896, 258499, 258498, 2584…	3064	1575	17763	4.46118	0	0	0
KEGG_PATHWAY	mmu04740:Olfactory transduction	868	16.5902	0	258877, 258875, 258874, 258879, 258472, 258471, 258470, 258477, 258475, 258474, 258469, 258468, 258880, 258881, 258866, 258865, 258868, 258867, 258480, 258482, 258481, 258484, 258483, 258486, 258485, 258488, 258487, 57250, 258478, 258479, 57251, 258871, 258872, 258491, 258620, 258490, 258898, 258897, 258896, 258499, 258498, 258497, 258206, 258495, 258494, 258203, 258492, 259083, 259082, 259085, 2…	1339	960	5738	3.87461	0	0	0
PIR_SUPERFAMILY	PIRSF003152:G protein-coupled olfactory receptor, class II	831	15.883	0	258877, 258875, 258874, 545417, 258879, 258472, 258471, 258470, 258477, 258475, 258474, 258469, 258468, 258880, 258881, 258866, 258865, 258868, 258867, 258480, 258869, 258482, 258481, 258484, 258483, 258486, 258485, 258488, 258487, 258478, 258479, 258201, 57251, 258871, 258872, 258620, 258491, 258490, 258898, 258897, 258896, 258499, 258498, 258497, 258207, 258206, 258495, 258494, 258492, 259082, …	1912	901	8136	3.92464	0	0	0
PIR_SUPERFAMILY	PIRSF800006:rhodopsin-like G protein-coupled receptors	896	17.1254	0	258877, 258875, 258874, 545417, 258879, 258472, 258471, 258470, 258477, 258475, 258474, 258469, 258468, 258880, 258881, 258866, 258865, 258868, 258867, 258480, 258869, 258482, 258481, 258484, 258483, 258486, 258485, 258488, 258487, 258478, 258479, 258201, 57251, 258871, 258872, 258491, 258620, 258490, 258898, 258897, 258896, 258499, 258498, 258497, 258207, 258206, 258495, 258494, 14294, 258492, 2…	1912	1200	8136	3.17724	0	0	0
SP_PIR_KEYWORDS	g-protein coupled receptor	1003	19.1705	0	258875, 258874, 258879, 258472, 258470, 258477, 258469, 258468, 100042851, 258865, 258868, 258867, 258480, 258869, 258482, 52614, 258481, 258484, 258483, 258486, 258485, 258488, 258487, 57250, 258478, 258479, 14289, 57254, 258201, 57252, 57251, 258871, 258872, 258491, 258620, 258490, 14290, 14291, 258898, 100041352, 258897, 258896, 258499, 258498, 258207, 258206, 258495, 258494, 14294, 258203, 25…	2855	1411	17854	4.44532	0	0	0
SP_PIR_KEYWORDS	transducer	1006	19.2278	0	258875, 258874, 258879, 258472, 258470, 258477, 258469, 258468, 100042851, 258865, 258868, 258867, 258480, 258869, 258482, 52614, 258481, 258484, 258483, 258486, 258485, 258488, 258487, 57250, 258478, 258479, 14289, 57254, 258201, 57252, 57251, 258871, 258872, 258491, 258620, 258490, 14290, 14291, 258898, 100041352, 258897, 258896, 258499, 258498, 258207, 258206, 258495, 258494, 14294, 258203, 25…	2855	1467	17854	4.28842	0	0	0
SP_PIR_KEYWORDS	receptor	1333	25.4778	0	258877, 258875, 258874, 545417, 258879, 258472, 258471, 258470, 258477, 258475, 258474, 258469, 328699, 258468, 232962, 258880, 258881, 258866, 668035, 100042851, 258865, 258868, 258867, 258480, 258869, 52614, 258482, 258481, 258484, 258483, 258486, 258485, 258488, 258487, 258478, 57250, 258479, 14289, 57254, 57252, 258201, 57251, 258871, 258872, 258491, 258620, 258490, 14290, 14291, 230828, 2588…	2855	2465	17854	3.38176	0	0	0
GOTERM_CC_FAT	GO:0016021~integral to membrane	1574	30.0841	4.95569e-104	258877, 258875, 258874, 545417, 258879, 258472, 258471, 258470, 258477, 258475, 258474, 258469, 258468, 381246, 258880, 17288, 17287, 258881, 78369, 258866, 258865, 258868, 258867, 258480, 258869, 258482, 258481, 258484, 57255, 258483, 258486, 258485, 258488, 258487, 258478, 57250, 258479, 14289, 57254, 57252, 57251, 258871, 258872, 258491, 258490, 14290, 14291, 69142, 258898, 258897, 100043200, …	2408	5709	12504	1.43165	1.68494e-101	1.68494e-101	6.74858e-101
GOTERM_CC_FAT	GO:0031224~intrinsic to membrane	1610	30.7722	9.71385e-103	258877, 258875, 258874, 545417, 258879, 258472, 258471, 258470, 57248, 258477, 258475, 258474, 258469, 258468, 381246, 258880, 17288, 17287, 258881, 78369, 258866, 258865, 258868, 258867, 258480, 258869, 258482, 258481, 258484, 57255, 57256, 258483, 258486, 258485, 258488, 258487, 258478, 57250, 258479, 14289, 57254, 57252, 57251, 258871, 258872, 258491, 258490, 14290, 14291, 69142, 258898, 25889…	2408	5914	12504	1.41363	3.30271e-100	1.65135e-100	1.32282e-99
UP_SEQ_FEATURE	disulfide bond	556	10.6269	4.44867e-102	14177, 258327, 15019, 75596, 225192, 57248, 258738, 258733, 258734, 258731, 258732, 235256, 23793, 17288, 13856, 17287, 100038993, 330470, 78369, 100042851, 58210, 52614, 258730, 57256, 258488, 258478, 258727, 14289, 11495, 13706, 257913, 258728, 110168, 258729, 626682, 17392, 258491, 258304, 258490, 14290, 14291, 230828, 258308, 258307, 258498, 14071, 242093, 94071, 14294, 258492, 218877, 14762,…	1577	2379	16021	2.37431	1.19847e-98	1.19847e-98	7.91461e-99
SP_PIR_KEYWORDS	transmembrane	1320	25.2294	1.62831e-97	14990, 258875, 258874, 258879, 258472, 258470, 258477, 258469, 328699, 258468, 381246, 14997, 17288, 17287, 78369, 100042851, 258865, 258868, 258867, 258480, 258869, 52614, 258482, 100043497, 258481, 258484, 57255, 258483, 258486, 258485, 258488, 258487, 258478, 57250, 258479, 14289, 57254, 57252, 258201, 57251, 258871, 258872, 258491, 258620, 258490, 14290, 14291, 69142, 230828, 258898, 10004135…	2855	5237	17854	1.57623	8.30436e-95	4.15218e-95	2.35136e-94
INTERPRO	IPR004072:Vomeronasal receptor, type 1	124	2.37003	8.42724e-80	113848, 81012, 81013, 81015, 113849, 81016, 81017, 171224, 171226, 171225, 171228, 171227, 113846, 81010, 113845, 171229, 81011, 171198, 171197, 171199, 545934, 171193, 636697, 171196, 171195, 100043519, 232962, 100043614, 252910, 100042971, 252912, 667135, 113859, 113858, 171233, 252909, 100043596, 171232, 252908, 252907, 171231, 252906, 171191, 171237, 113853, 171192, 667268, 171236, 113852, 17…	3064	135	17763	5.32495	1.20678e-76	6.0339e-77	1.39236e-76
GOTERM_MF_FAT	GO:0016503~pheromone receptor activity	124	2.37003	3.31821e-77	113848, 81012, 81013, 81015, 113849, 81016, 81017, 171224, 171226, 171225, 171228, 171227, 113846, 81010, 113845, 171229, 81011, 171198, 171197, 171199, 545934, 171193, 636697, 171196, 171195, 100043519, 232962, 100043614, 252910, 100042971, 252912, 667135, 113859, 113858, 171233, 252909, 100043596, 171232, 252908, 252907, 171231, 252906, 171191, 171237, 113853, 171192, 667268, 171236, 113852, 17…	2419	135	13288	5.04559	2.3692e-74	1.1846e-74	5.01733e-74
UP_SEQ_FEATURE	signal peptide	571	10.9136	1.44387e-69	14175, 14177, 15019, 75596, 56092, 12990, 57248, 100043322, 12994, 12992, 12991, 23793, 17288, 13856, 23795, 17287, 100038993, 330470, 78369, 20234, 100042851, 58210, 52614, 57256, 225443, 100042855, 74069, 11495, 69036, 13706, 232973, 626682, 17392, 245026, 15001, 17393, 235435, 383753, 69542, 230828, 14071, 338374, 218877, 100039672, 329918, 329919, 14562, 78076, 230623, 332578, 232717, 69541, …	1577	2963	16021	1.95777	3.88979e-66	1.94489e-66	2.56878e-66
GOTERM_BP_FAT	GO:0019236~response to pheromone	96	1.83486	1.03953e-61	113848, 113849, 171224, 171226, 171225, 171228, 171227, 113846, 171229, 113845, 171198, 171197, 171199, 171193, 171196, 171195, 252912, 545874, 113858, 171233, 171232, 252908, 252907, 171231, 252906, 171191, 171237, 113853, 171192, 171236, 113852, 171235, 113851, 171234, 113850, 171190, 113857, 113856, 171239, 113855, 113854, 171238, 171189, 171188, 171187, 171186, 171185, 171184, 171183, 171200,…	2373	104	13588	5.28562	2.38677e-58	1.19338e-58	1.81609e-58
GOTERM_MF_FAT	GO:0005549~odorant binding	96	1.83486	3.56243e-58	171224, 171226, 171225, 171228, 171227, 100039028, 171229, 171198, 171197, 171199, 171193, 171196, 171195, 252912, 113858, 171233, 100039177, 171232, 252908, 252907, 171231, 252906, 171191, 171237, 171236, 171192, 171235, 171234, 171190, 171239, 171238, 171189, 171188, 171187, 171186, 171185, 171184, 546335, 171183, 77704, 100041658, 236874, 171200, 100039206, 628991, 100039008, 171206, 171205, 1…	2419	106	13288	4.97495	2.54357e-55	8.47858e-56	5.3866e-55
GOTERM_MF_FAT	GO:0005550~pheromone binding	88	1.68196	1.52413e-52	171224, 171226, 171225, 171228, 171227, 100039028, 171229, 171198, 171197, 171199, 171193, 171196, 171195, 252912, 113858, 171233, 100039177, 171232, 252908, 252907, 171231, 252906, 171191, 171237, 171236, 171192, 171235, 171234, 171190, 171239, 171238, 171189, 171188, 171187, 171186, 171185, 171184, 171183, 77704, 100041658, 171200, 100039206, 100039008, 171206, 171205, 171202, 171201, 171203, 6…	2419	98	13288	4.93265	1.08823e-49	2.72058e-50	2.30458e-49
PIR_SUPERFAMILY	PIRSF005744:pheromone receptor VN3t	95	1.81575	3.03505e-49	81012, 113848, 81013, 81015, 81016, 81017, 171224, 171226, 171225, 171228, 81010, 81011, 171198, 171197, 545934, 171199, 171193, 636697, 171196, 171195, 232962, 100043519, 100043614, 252910, 667135, 113859, 113858, 171233, 252909, 100043596, 171232, 171231, 171191, 171237, 113853, 667268, 171236, 171192, 171235, 667530, 171234, 171190, 171239, 171238, 667469, 171189, 171188, 171187, 171186, 17118…	1912	103	8136	3.92473	1.71177e-46	8.55884e-47	4.44457e-46
SP_PIR_KEYWORDS	olfaction	74	1.41437	1.5111e-47	258327, 18322, 258573, 56861, 258738, 258928, 258927, 258926, 258733, 18328, 258734, 258731, 258566, 258732, 235256, 257898, 258428, 258923, 258771, 258770, 258869, 18312, 258585, 258730, 258581, 258488, 18310, 258478, 258727, 258939, 18316, 258769, 257913, 258728, 258729, 257959, 258491, 258304, 94215, 258490, 233670, 228228, 258308, 258307, 259005, 258498, 218066, 406186, 258492, 18349, 552899,…	2855	83	17854	5.57549	7.70663e-45	2.56888e-45	2.18211e-44
UP_SEQ_FEATURE	glycosylation site:N-linked (GlcNAc...)	558	10.6651	4.36742e-41	14177, 14377, 258327, 15019, 75596, 225192, 57248, 258738, 258733, 258734, 258731, 258732, 23793, 17288, 13856, 17287, 100038993, 330470, 78369, 20234, 100042851, 58210, 258869, 52614, 258730, 57256, 258488, 258478, 14289, 258727, 74069, 57254, 11495, 57252, 232973, 257913, 74675, 258728, 110168, 258729, 17392, 235435, 245026, 258491, 258304, 258490, 14290, 14291, 230828, 258308, 258307, 258498, …	1577	3444	16021	1.646	1.17658e-37	3.92194e-38	7.77006e-38
SMART	SM00020:Tryp_SPc	83	1.58639	2.65317e-39	67868, 231382, 75106, 73382, 11537, 667277, 66473, 100040208, 19143, 109821, 19144, 74215, 18050, 14058, 435889, 243083, 328780, 76560, 57256, 435845, 626834, 22072, 235628, 66901, 22074, 22073, 73481, 13706, 114661, 114662, 56640, 368202, 16624, 13648, 16623, 14938, 16622, 76701, 70993, 14939, 69814, 68668, 386551, 17228, 17229, 17227, 14071, 545055, 213171, 320454, 17225, 235631, 17224, 436523,…	956	159	9131	4.98588	6.60638e-37	6.60638e-37	3.44454e-36
SP_PIR_KEYWORDS	sensory transduction	115	2.19801	5.35028e-38	258327, 81011, 56861, 258738, 258928, 258927, 258926, 353165, 258733, 258734, 258731, 258732, 100043519, 235256, 100043614, 257898, 258923, 667135, 387515, 387513, 387616, 387512, 387511, 100043596, 258869, 667268, 258730, 667530, 353148, 258488, 667469, 30044, 258478, 258939, 258727, 57254, 57252, 257913, 258728, 258729, 100043604, 258491, 258304, 258490, 94215, 233670, 258308, 258307, 259005, 2…	2855	209	17854	3.44097	2.72865e-35	6.82161e-36	7.72608e-35
SP_PIR_KEYWORDS	antibiotic	50	0.955657	2.83952e-31	23855, 654453, 66438, 13215, 13214, 246084, 100041787, 246085, 244332, 244334, 246080, 246081, 246082, 246083, 77674, 360212, 654460, 100041890, 360211, 81007, 75400, 654465, 654464, 259301, 12796, 360214, 246079, 432867, 654458, 497114, 100038927, 654459, 626682, 66298, 13236, 100041811, 73670, 13237, 13239, 387334, 56519, 68009, 78128, 384997, 100041952, 27358, 503491, 319579, 192200, 192201, 6…	2855	57	17854	5.48561	1.44816e-28	2.89631e-29	4.10041e-28
UP_SEQ_FEATURE	domain:Peptidase S1	60	1.14679	1.22087e-30	231382, 73382, 11537, 667277, 66473, 109821, 19143, 18050, 14058, 243083, 76560, 57256, 235628, 22072, 66901, 13706, 114661, 114662, 368202, 16624, 13648, 16623, 16622, 14938, 76701, 70993, 14939, 17228, 17229, 17227, 14071, 213171, 320454, 17225, 17224, 194597, 232717, 16613, 21755, 16612, 21756, 16615, 244199, 16617, 16616, 14941, 16619, 16618, 14940, 317653, 14944, 14943, 226243, 14942, 18048,…	1577	111	16021	5.49144	3.28903e-27	8.22257e-28	2.17205e-27
INTERPRO	IPR015544:Olfactory receptor MOR256	46	0.879205	2.83202e-29	259064, 258329, 258027, 259068, 259069, 258526, 257971, 258527, 258528, 258470, 18341, 218066, 276865, 258469, 258051, 258803, 257962, 211472, 404337, 404336, 404335, 258448, 258739, 258828, 258464, 258829, 258867, 258460, 258461, 258480, 258219, 258481, 18312, 258536, 258533, 258534, 18307, 257886, 258623, 257889, 257888, 170648, 404346, 258421, 258067, 258459, 258263	3064	50	17763	5.33354	4.05545e-26	1.35182e-26	4.6791e-26
SP_PIR_KEYWORDS	Antimicrobial	52	0.993884	4.10018e-27	23855, 654453, 66438, 13215, 13218, 665956, 13214, 382000, 246084, 246085, 100041787, 244332, 244334, 246080, 246081, 246082, 246083, 77674, 360212, 654460, 100041890, 360211, 81007, 75400, 654465, 654464, 259301, 12796, 360214, 246079, 432867, 654458, 497114, 654459, 665927, 100038927, 626682, 66298, 13236, 100041811, 73670, 13237, 13239, 387334, 56519, 68009, 100039102, 78128, 384997, 100041952…	2855	68	17854	4.78216	2.09109e-24	3.48515e-25	5.92087e-24
SP_PIR_KEYWORDS	keratin	67	1.28058	4.20323e-26	114666, 100040249, 100040288, 114566, 16682, 77914, 53622, 170651, 432602, 71623, 69664, 170654, 432600, 170657, 71369, 100041477, 268905, 70831, 406221, 670482, 629873, 406223, 406222, 23927, 16687, 16688, 100040201, 16675, 16672, 16670, 75586, 665295, 69533, 66708, 68673, 68637, 670533, 66380, 110310, 435273, 16679, 16660, 69473, 70810, 68768, 170939, 66809, 670496, 100041412, 50775, 50774, 435…	2855	109	17854	3.84395	2.14365e-23	3.06235e-24	6.06967e-23
UP_SEQ_FEATURE	topological domain:Extracellular	358	6.84251	1.16252e-25	235712, 113848, 113849, 258327, 12478, 15019, 225192, 229933, 235854, 113846, 113845, 258738, 353165, 258733, 258734, 215928, 258731, 258732, 235256, 23793, 17288, 23925, 100038993, 17287, 78369, 100042851, 58210, 75689, 258869, 113853, 52614, 113852, 258730, 57255, 113851, 353148, 113850, 113857, 113856, 113855, 258488, 113854, 30044, 258478, 258727, 14289, 243270, 11495, 57254, 57252, 83408, 12…	1577	2174	16021	1.67294	3.13183e-22	6.26366e-23	2.06824e-22
SP_PIR_KEYWORDS	defensin	43	0.821865	1.80685e-25	23855, 654453, 13215, 13218, 665956, 13214, 382000, 246084, 100041787, 244332, 246085, 244334, 246080, 246081, 246082, 246083, 77674, 360212, 100041890, 654460, 360211, 81007, 75400, 654465, 654464, 360214, 246079, 432867, 497114, 654458, 100038927, 654459, 665927, 626682, 66298, 13236, 100041811, 13237, 73670, 13239, 387334, 56519, 68009, 100039102, 78128, 100041952, 27358, 503491, 319579, 62670…	2855	51	17854	5.27263	9.21494e-23	1.15187e-23	2.60918e-22
COG_ONTOLOGY	Secondary metabolites biosynthesis, transport, and catabolism	48	0.917431	5.11456e-25	666168, 100041375, 107141, 110115, 13109, 13086, 13088, 13089, 13101, 13108, 13106, 226105, 13105, 13085, 233005, 631037, 277753, 435802, 223706, 13090, 100040843, 545288, 337924, 13113, 13099, 13112, 13097, 13114, 13098, 380997, 13117, 13096, 13119, 13094, 13122, 546837, 53973, 242546, 546842, 13124, 71754, 13079, 243881, 330491, 100043108, 100041449, 631304, 433247, 545123, 13074, 69888, 13072,…	169	109	2040	5.31567	1.17635e-23	1.17635e-23	4.05399e-22
INTERPRO	IPR012351:Four-helical cytokine, core	51	0.974771	2.15579e-24	67000, 75596, 27372, 13529, 15970, 15972, 545655, 15974, 16189, 16187, 16183, 19109, 56635, 666317, 67310, 19113, 19112, 19111, 50929, 387510, 668147, 19114, 545650, 545654, 545653, 545652, 545651, 545646, 15964, 545647, 15962, 15967, 15968, 18775, 15965, 545648, 18776, 545649, 215029, 215028, 15969, 107849, 435791, 58181, 668208, 66392, 16163, 16159, 242519, 83430, 319146, 230405, 12981, 18812, …	3064	68	17763	4.34799	3.08709e-21	7.71772e-22	3.56182e-21
INTERPRO	IPR001314:Peptidase S1A, chymotrypsin	79	1.50994	3.07473e-24	67868, 231382, 73382, 11537, 667277, 66473, 100040208, 19143, 109821, 19144, 18050, 435889, 14058, 243083, 328780, 76560, 57256, 435845, 626834, 22072, 235628, 22074, 22073, 73481, 13706, 114661, 114662, 56640, 368202, 16624, 13648, 16623, 14938, 16622, 76701, 14939, 69814, 68668, 386551, 17228, 17229, 17227, 14071, 545055, 213171, 320454, 17225, 235631, 17224, 436523, 436522, 194597, 69540, 2327…	3064	143	17763	3.20272	4.40302e-21	8.80603e-22	5.08011e-21
UP_SEQ_FEATURE	propeptide:Activation peptide	44	0.840979	1.55025e-23	13648, 16624, 16623, 14938, 16622, 76701, 14939, 17228, 17229, 17227, 11537, 14071, 16541, 64139, 213171, 26898, 17225, 17224, 109697, 109820, 18050, 16613, 16612, 16615, 16617, 14058, 244199, 16616, 76560, 16619, 18778, 317653, 16618, 56835, 14944, 17230, 17232, 22072, 83995, 17231, 13034, 13706, 17392, 17393	1577	78	16021	5.73081	4.17636e-20	6.9606e-21	2.75804e-20
SP_PIR_KEYWORDS	disulfide bond	569	10.8754	2.17854e-23	14177, 258327, 15019, 75596, 225192, 57248, 258738, 258733, 258734, 258731, 258732, 235256, 23793, 17288, 13856, 23795, 17287, 100038993, 330470, 78369, 100042851, 58210, 52614, 258730, 57256, 258488, 258478, 14289, 258727, 11495, 13706, 257913, 258728, 110168, 258729, 626682, 17392, 258491, 258304, 258490, 14290, 14291, 230828, 258308, 258307, 258498, 14071, 242093, 94071, 14294, 258492, 218877,…	2855	2469	17854	1.44119	1.11105e-20	1.2345e-21	3.14592e-20
INTERPRO	IPR001254:Peptidase S1 and S6, chymotrypsin/Hap	83	1.58639	2.8256e-23	67868, 231382, 75106, 73382, 11537, 667277, 66473, 100040208, 19143, 109821, 19144, 74215, 18050, 14058, 435889, 243083, 328780, 76560, 57256, 435845, 626834, 22072, 235628, 66901, 22074, 22073, 73481, 13706, 114661, 114662, 56640, 368202, 16624, 13648, 16623, 14938, 16622, 76701, 70993, 14939, 69814, 68668, 386551, 17228, 17229, 17227, 14071, 545055, 213171, 320454, 17225, 235631, 17224, 436523,…	3064	159	17763	3.02628	4.04625e-20	6.74376e-21	4.66848e-20
INTERPRO	IPR000985:Legume lectin, alpha chain, conserved site	36	0.688073	6.33417e-23	258454, 258455, 100040268, 258451, 258597, 18363, 259145, 258571, 258506, 258980, 258615, 258446, 258788, 258314, 258313, 258316, 258968, 258886, 258039, 258317, 258888, 259030, 227789, 258278, 259033, 257984, 258486, 258275, 258360, 258388, 258365, 258220, 258396, 258917, 258972, 258890	3064	39	17763	5.35138	9.07054e-20	1.29579e-20	1.04654e-19
SP_PIR_KEYWORDS	Secreted	361	6.89985	9.12675e-22	14177, 75596, 12990, 12994, 12992, 12991, 23795, 13856, 330470, 78369, 58210, 225443, 74069, 69036, 13706, 626682, 17392, 17393, 245026, 69542, 14071, 338374, 218877, 80857, 100039672, 14562, 78076, 232717, 332578, 69541, 192200, 192201, 246700, 20568, 225922, 20944, 12981, 78240, 78772, 78242, 20941, 12985, 20945, 78634, 271047, 268591, 69836, 63859, 16644, 66438, 238057, 14134, 382000, 330496, …	2855	1420	17854	1.58982	4.65464e-19	4.65464e-20	1.31795e-18
INTERPRO	IPR018114:Peptidase S1/S6, chymotrypsin/Hap, active site	78	1.49083	1.48463e-21	67868, 231382, 73382, 11537, 667277, 66473, 100040208, 19143, 109821, 19144, 18050, 435889, 14058, 243083, 328780, 76560, 57256, 435845, 626834, 22072, 235628, 22074, 22073, 73481, 13706, 114661, 114662, 56640, 368202, 16624, 13648, 16623, 14938, 16622, 76701, 14939, 69814, 68668, 386551, 17228, 17229, 17227, 14071, 545055, 213171, 320454, 17225, 17224, 436523, 436522, 194597, 69540, 232717, 2175…	3064	151	17763	2.99464	2.12599e-18	2.65749e-19	2.45292e-18
SMART	SM00389:HOX	79	1.50994	1.44024e-19	194738, 100039227, 15421, 18935, 18092, 15425, 15285, 15423, 19202, 17286, 73614, 100039551, 666312, 18736, 100042756, 20231, 15430, 15432, 15431, 546024, 15437, 15438, 75199, 15434, 15436, 545921, 621852, 15209, 18420, 104384, 50916, 100039280, 100042742, 246791, 434760, 11859, 434759, 103889, 15403, 100039913, 434758, 15400, 194856, 664608, 228731, 664609, 15404, 19127, 547168, 18999, 666381, 2…	956	254	9131	2.97067	3.58619e-17	1.79309e-17	1.86983e-16
PIR_SUPERFAMILY	PIRSF001135:trypsin	51	0.974771	2.42696e-18	67868, 11537, 66473, 100040208, 18050, 435889, 76560, 57256, 626834, 22072, 235628, 22074, 22073, 13706, 56640, 16624, 13648, 16623, 16622, 14938, 76701, 14939, 69814, 68668, 17228, 17229, 17227, 545055, 17225, 436523, 436522, 232717, 16613, 21755, 16615, 16617, 16616, 16619, 317652, 14941, 16618, 14940, 317653, 14944, 14943, 14942, 73626, 18048, 17230, 17232, 17231, 114228	1912	68	8136	3.19142	1.36881e-15	4.56269e-16	3.55408e-15
SMART	SM00034:CLECT	49	0.936544	5.68352e-18	17312, 474145, 435921, 381809, 20343, 16641, 16642, 53856, 16640, 80782, 19695, 69165, 19693, 19694, 16637, 239447, 16636, 16639, 16635, 16634, 244646, 677440, 246278, 16630, 16631, 12515, 69142, 16628, 67709, 16627, 69810, 94071, 17194, 17195, 30053, 56619, 170776, 170779, 232414, 232415, 100043863, 58179, 70192, 27007, 170733, 108078, 73149, 170786, 56760, 14128, 56620, 170780	956	118	9131	3.9662	1.4152e-15	4.71732e-16	7.37878e-15
INTERPRO	IPR007960:Mammalian taste receptor	30	0.573394	7.1027e-18	667992, 387355, 387354, 387339, 387356, 353165, 387340, 387341, 387342, 387515, 387346, 112408, 387345, 387616, 387513, 387344, 387512, 387343, 387511, 387349, 387348, 387347, 353148, 353166, 353167, 57254, 57252, 353325, 387352, 387351	3064	34	17763	5.11529	1.01711e-14	1.13012e-15	1.17352e-14
SP_PIR_KEYWORDS	Serine protease	73	1.39526	1.43207e-17	67868, 231382, 73382, 11537, 667277, 66473, 100040208, 19143, 109821, 19144, 18050, 435889, 14058, 243083, 76560, 57256, 435845, 626834, 22072, 235628, 22074, 22073, 13706, 114661, 114662, 56640, 368202, 16624, 13648, 16623, 14938, 16622, 76701, 14939, 69814, 68668, 17228, 17229, 17227, 14071, 545055, 213171, 320454, 17225, 17224, 436523, 436522, 194597, 232717, 16613, 16612, 21756, 17002, 16615,…	2855	164	17854	2.78361	7.30353e-15	6.63958e-16	2.06798e-14
UP_SEQ_FEATURE	active site:Charge relay system	62	1.18502	1.08175e-16	231382, 73382, 13909, 11537, 667277, 13897, 66473, 109821, 19143, 18050, 14058, 243083, 76560, 57256, 22072, 235628, 13884, 13706, 114661, 114662, 368202, 16624, 13648, 16623, 16622, 14938, 76701, 14939, 17228, 17229, 17227, 14071, 213171, 320454, 17225, 17224, 194597, 230161, 85031, 232717, 16613, 16612, 21756, 16615, 16617, 244199, 16616, 14941, 16619, 317653, 16618, 14940, 382053, 14944, 43281…	1577	198	16021	3.18115	2.99094e-13	4.27436e-14	1.9984e-13
SP_PIR_KEYWORDS	Taste	32	0.611621	1.15622e-16	667992, 387355, 387354, 387356, 100043037, 81011, 353165, 100043559, 100043519, 404290, 100043614, 667135, 387346, 387515, 387345, 387513, 387616, 387344, 387343, 387512, 387511, 387349, 100043596, 387348, 387347, 667268, 353148, 667530, 667469, 57254, 57252, 387352, 100043604, 387351, 387339, 667444, 620758, 667586, 387340, 100043536, 387341, 387342, 384695, 112408, 667551, 667199, 100043667, 66…	2855	42	17854	4.76464	5.66214e-14	4.66294e-15	1.55431e-13
INTERPRO	IPR001855:Beta defensin	26	0.496942	1.41587e-16	56519, 13215, 68009, 13214, 244332, 246085, 78128, 244334, 246080, 246081, 27358, 246082, 246083, 360212, 100041890, 654460, 360211, 81007, 246700, 654465, 382059, 360214, 246079, 353320, 432867, 116746, 66298	3064	28	17763	5.38323	1.58984e-13	1.58762e-14	1.88738e-13
GOTERM_MF_FAT	GO:0004252~serine-type endopeptidase activity	83	1.58639	7.01051e-16	67868, 231382, 75106, 73382, 11537, 667277, 66473, 100040208, 19143, 109821, 19144, 74215, 18050, 14058, 435889, 243083, 328780, 76560, 57256, 435845, 626834, 22072, 235628, 66901, 22074, 22073, 73481, 13706, 114661, 114662, 56640, 368202, 16624, 13648, 16623, 14938, 16622, 76701, 70993, 14939, 69814, 68668, 386551, 17228, 17229, 17227, 14071, 545055, 213171, 320454, 17225, 235631, 17224, 436523,…	2419	189	13288	2.41235	4.7562e-13	9.51461e-14	1.0103e-12
GOTERM_BP_FAT	GO:0042742~defense response to bacterium	56	1.07034	1.70439e-15	23855, 654453, 66438, 13215, 13214, 18054, 246084, 100041787, 246085, 244332, 244334, 246080, 246081, 246082, 246083, 77674, 360212, 654460, 100041890, 360211, 81007, 75400, 654465, 654464, 259301, 12796, 360214, 246079, 15962, 432867, 654458, 497114, 100038927, 654459, 626682, 66298, 13236, 100041811, 73670, 13237, 13239, 387334, 56519, 68009, 17194, 17195, 78128, 384997, 100041952, 27358, 50349…	2373	108	13588	2.96908	3.82361e-12	1.27454e-12	2.90878e-12
GOTERM_MF_FAT	GO:0030414~peptidase inhibitor activity	78	1.49083	2.90766e-15	20703, 20704, 268591, 20700, 16644, 20701, 20702, 209351, 20248, 433502, 209294, 22373, 381286, 18054, 241196, 100034684, 628900, 93806, 383548, 238568, 20731, 20730, 268885, 68348, 13012, 641368, 100042855, 385643, 433180, 74069, 13013, 433181, 58214, 68054, 50930, 20862, 20863, 77705, 11625, 20861, 209232, 11699, 16625, 21789, 16424, 20726, 629756, 72432, 12401, 78609, 433178, 66957, 277343, 27…	2419	176	13288	2.43448	2.06102e-12	3.43503e-13	4.36318e-12
GOTERM_CC_FAT	GO:0005882~intermediate filament	68	1.29969	3.60694e-15	114666, 100040249, 100040288, 114566, 16682, 77914, 53622, 170651, 432602, 71623, 69664, 170654, 432600, 170657, 71369, 100041477, 268905, 70831, 406221, 670482, 629873, 406223, 406222, 23927, 16687, 16688, 100040201, 16675, 16672, 16670, 75586, 665295, 69533, 66708, 68673, 68637, 670533, 66380, 110310, 435273, 16679, 16660, 69473, 70810, 68768, 170939, 66809, 670496, 100041412, 50775, 50774, 435…	2408	137	12504	2.57739	1.20792e-12	4.02678e-13	4.84057e-12
INTERPRO	IPR018116:Somatotropin hormone, conserved site	26	0.496942	4.45166e-15	67000, 107849, 75596, 27372, 77632, 100040635, 331529, 66392, 19109, 56635, 666317, 67310, 19113, 19112, 19111, 19114, 18812, 18811, 666040, 14599, 18775, 28078, 18776, 18814, 215029, 215028, 331531, 83565	3064	30	17763	5.02435	6.35936e-12	5.78093e-13	7.33857e-12
SMART	SM00076:IFabd	19	0.36315	9.42029e-15	435791, 15970, 545655, 15972, 15974, 668208, 404549, 387510, 668147, 545650, 242519, 242517, 545654, 545653, 545652, 319146, 230405, 545651, 545646, 15964, 545647, 15962, 15967, 15968, 230398, 545648, 15965, 545649, 230396, 15969	956	22	9131	8.24881	2.34979e-12	5.87419e-13	1.22569e-11
GOTERM_CC_FAT	GO:0045111~intermediate filament cytoskeleton	68	1.29969	1.38691e-14	114666, 100040249, 100040288, 114566, 16682, 77914, 53622, 170651, 432602, 71623, 69664, 170654, 432600, 170657, 71369, 100041477, 268905, 70831, 406221, 670482, 629873, 406223, 406222, 23927, 16687, 16688, 100040201, 16675, 16672, 16670, 75586, 665295, 69533, 66708, 68673, 68637, 670533, 66380, 110310, 435273, 16679, 16660, 69473, 70810, 68768, 170939, 66809, 670496, 100041412, 50775, 50774, 435…	2408	140	12504	2.52216	4.71845e-12	1.17961e-12	1.8896e-11
GOTERM_MF_FAT	GO:0004866~endopeptidase inhibitor activity	72	1.37615	2.17047e-14	20703, 20704, 268591, 20700, 16644, 20701, 20702, 209351, 20248, 433502, 209294, 381286, 18054, 241196, 100034684, 628900, 93806, 383548, 238568, 20731, 20730, 268885, 68348, 13012, 641368, 100042855, 385643, 433180, 74069, 13013, 433181, 58214, 68054, 50930, 20862, 20863, 77705, 11625, 20861, 11699, 16625, 21789, 16424, 20726, 72432, 12401, 78609, 433178, 66957, 277343, 433016, 21940, 192200, 24…	2419	161	13288	2.45658	1.54576e-11	2.20823e-12	3.27405e-11
INTERPRO	IPR001400:Somatotropin hormone	23	0.439602	1.10218e-13	19113, 19112, 19111, 67000, 107849, 75596, 19114, 27372, 13529, 73244, 18812, 18811, 14599, 18775, 18776, 28078, 18814, 215029, 215028, 66392, 19109, 56635, 666317, 67310	3064	26	17763	5.1284	1.57871e-10	1.31559e-11	1.82143e-10
GOTERM_MF_FAT	GO:0008236~serine-type peptidase activity	85	1.62462	1.54389e-13	67868, 231382, 75106, 73382, 11537, 667277, 66473, 100040208, 19143, 109821, 19144, 74215, 18050, 14058, 435889, 243083, 328780, 76560, 57256, 435845, 626834, 22072, 235628, 22074, 66901, 22073, 73481, 13706, 114661, 114662, 56640, 368202, 16624, 13648, 16623, 14938, 16622, 76701, 70993, 14939, 69814, 68668, 386551, 17228, 17229, 17227, 14071, 71287, 545055, 213171, 320454, 17225, 235631, 17224, …	2419	212	13288	2.20245	1.10264e-10	1.37831e-11	2.33513e-10
GOTERM_CC_FAT	GO:0005576~extracellular region	438	8.37156	1.54746e-13	14177, 57349, 75596, 12990, 12994, 12992, 12991, 23793, 13856, 23795, 330470, 78369, 20234, 58210, 225443, 541307, 74069, 69036, 13706, 626682, 17392, 17393, 245026, 69542, 14071, 338374, 218877, 80857, 100039672, 14562, 78076, 245282, 71578, 332578, 232717, 69541, 19226, 192200, 192201, 246700, 20939, 20568, 225922, 20944, 78772, 78240, 12981, 328561, 78242, 20941, 12985, 245195, 387564, 20945, …	2408	1680	12504	1.35381	5.26201e-11	1.0524e-11	2.10754e-10
GOTERM_MF_FAT	GO:0017171~serine hydrolase activity	85	1.62462	2.10113e-13	67868, 231382, 75106, 73382, 11537, 667277, 66473, 100040208, 19143, 109821, 19144, 74215, 18050, 14058, 435889, 243083, 328780, 76560, 57256, 435845, 626834, 22072, 235628, 22074, 66901, 22073, 73481, 13706, 114661, 114662, 56640, 368202, 16624, 13648, 16623, 14938, 16622, 76701, 70993, 14939, 69814, 68668, 386551, 17228, 17229, 17227, 14071, 71287, 545055, 213171, 320454, 17225, 235631, 17224, …	2419	213	13288	2.19211	1.50058e-10	1.66731e-11	3.17779e-10
INTERPRO	IPR002494:Keratin, high sulphur B2 protein	25	0.477829	3.31701e-13	114666, 68768, 69664, 432602, 71623, 432600, 670496, 100041412, 100041477, 50775, 70831, 670482, 50774, 629873, 435286, 665891, 640223, 69464, 71453, 75586, 76444, 665295, 16694, 68673, 665992, 670533, 544710, 16705, 435273, 100041488	3064	31	17763	4.67526	4.75044e-10	3.65419e-11	5.48095e-10
SMART	SM00043:CY	20	0.382263	5.47393e-13	433016, 268885, 16644, 94175, 13012, 78240, 209294, 385643, 18054, 69362, 408196, 13013, 100034684, 100038854, 78609, 58214, 20862, 20863, 77705, 11625, 20861	956	28	9131	6.82233	1.36288e-10	2.72575e-11	7.10598e-10
INTERPRO	IPR012674:Calycin	33	0.630734	1.1021e-12	236874, 100041687, 227627, 14079, 100039206, 628991, 11699, 18249, 21884, 100039008, 17841, 17840, 100039028, 17844, 16819, 17842, 17843, 620807, 78076, 227630, 100039247, 628923, 332578, 381530, 381531, 100039089, 18405, 18406, 100039150, 18407, 71351, 100039177, 208079, 14080, 100039116, 54192, 13863, 100039305, 75497, 383678, 546335, 620709, 77701, 77704, 100039054, 100041658, 434019, 100038948	3064	52	17763	3.67907	1.57823e-09	1.12731e-10	1.82093e-09
UP_SEQ_FEATURE	domain:C-type lectin	35	0.66896	1.19263e-12	17312, 67709, 16627, 16643, 435921, 94071, 17194, 17195, 56619, 170776, 20343, 170779, 232414, 53856, 100043863, 80782, 16640, 19695, 69165, 19693, 19694, 239447, 16637, 16636, 16639, 16635, 16634, 27007, 244646, 108078, 170786, 246278, 56760, 14128, 56620, 12515, 170780	1577	90	16021	3.95079	3.21287e-09	4.01609e-10	2.12176e-09
GOTERM_CC_FAT	GO:0045095~keratin filament	39	0.745413	1.49642e-12	114666, 69473, 114566, 16682, 53622, 68768, 71623, 69664, 432602, 432600, 670496, 100041412, 100041477, 50775, 70831, 670482, 50774, 406223, 435286, 629873, 406222, 16687, 16688, 665891, 640223, 69464, 71453, 75586, 76444, 665295, 66708, 223917, 16691, 68673, 16694, 665992, 544710, 670533, 16705, 66322, 66380, 110310, 435273, 16679, 100041488	2408	64	12504	3.1643	5.088e-10	8.47999e-11	2.03787e-09
INTERPRO	IPR003267:Small proline-rich	21	0.401376	2.67325e-12	73730, 73722, 67718, 76585, 67127, 69611, 66195, 20758, 20759, 100042514, 229562, 20754, 68694, 20755, 68720, 109314, 20756, 20765, 20766, 17235, 20763, 73719, 20762, 20760	3064	24	17763	5.07266	3.82817e-09	2.55212e-10	4.41687e-09
SP_PIR_KEYWORDS	protease inhibitor	49	0.936544	3.60035e-12	20703, 20704, 268591, 20700, 20701, 16644, 20702, 209294, 22373, 241196, 100034684, 20731, 20730, 268885, 68348, 13012, 100042855, 385643, 74069, 433180, 13013, 433181, 58214, 68054, 20862, 20863, 20861, 11699, 16625, 21789, 16424, 72432, 78609, 433178, 66957, 277343, 433016, 192200, 241197, 20717, 640530, 20568, 20714, 78240, 17836, 408198, 17837, 78242, 380839, 69362, 271047	2855	109	17854	2.81125	1.83617e-09	1.41244e-10	5.19907e-09
INTERPRO	IPR000566:Lipocalin-related protein and Bos/Can/Equ allergen	31	0.592508	6.79831e-12	236874, 100041687, 227627, 14079, 100039206, 628991, 11699, 18249, 21884, 100039008, 17841, 17840, 100039028, 17844, 16819, 17842, 17843, 620807, 78076, 227630, 100039247, 628923, 381530, 381531, 100039089, 18405, 18406, 100039150, 18407, 71351, 100039177, 14080, 100039116, 54192, 13863, 100039305, 75497, 383678, 546335, 620709, 77701, 77704, 100039054, 16204, 100041658, 100038948	3064	49	17763	3.66769	9.73522e-09	6.08451e-10	1.12323e-08
UP_SEQ_FEATURE	topological domain:Cytoplasmic	374	7.14832	1.10067e-11	14377, 258327, 225192, 258738, 258733, 258734, 258731, 258732, 235256, 23793, 17288, 17287, 100038993, 78369, 100042851, 75689, 58210, 258869, 52614, 258730, 57255, 258488, 258478, 14289, 258727, 57254, 11495, 57252, 257913, 110168, 258728, 258729, 235435, 258491, 258490, 258304, 14290, 14291, 230828, 258308, 258307, 258498, 242093, 14294, 94071, 258492, 14762, 329918, 170779, 258489, 668727, 329…	1577	2780	16021	1.36674	2.96522e-08	3.29469e-09	1.95821e-08
INTERPRO	IPR017973:Cytochrome P450, C-terminal region	41	0.783639	2.91855e-11	13122, 666168, 100041375, 107141, 53973, 110115, 13109, 13086, 13088, 13101, 13089, 13108, 13106, 226105, 13085, 13105, 233005, 71754, 13079, 243881, 330491, 631037, 100043108, 277753, 631304, 100041449, 100040843, 13090, 545288, 433247, 337924, 545123, 13113, 13099, 13074, 13112, 13097, 13072, 69888, 13098, 13114, 380997, 13117, 13096, 13075, 13119, 13094	3064	81	17763	2.93445	4.17937e-08	2.45845e-09	4.82207e-08
SP_PIR_KEYWORDS	hormone	45	0.860092	2.92815e-11	107849, 21785, 67000, 16325, 16326, 75596, 22226, 66438, 27372, 13529, 73244, 217674, 19064, 24111, 57262, 57263, 66392, 19109, 56635, 13856, 666317, 67310, 19113, 18429, 19112, 19111, 232836, 19114, 18158, 230899, 18812, 18811, 16198, 14599, 217212, 14607, 16334, 18775, 170458, 18814, 18776, 28078, 215029, 215028, 14308, 110312	2855	100	17854	2.81412	1.49335e-08	1.06668e-09	4.22839e-08
GOTERM_BP_FAT	GO:0050909~sensory perception of taste	30	0.573394	3.24947e-11	667992, 387355, 387354, 387339, 387356, 353165, 387340, 387341, 387342, 387515, 387346, 112408, 387345, 387616, 387513, 387344, 387512, 387343, 387511, 387349, 387348, 387347, 353148, 353166, 353167, 57254, 57252, 353325, 387352, 387351	2373	48	13588	3.5788	7.46078e-08	1.86519e-08	5.6769e-08
GOTERM_MF_FAT	GO:0016712~oxidoreductase activity, acting on paired donors, with incorporation or reduction of molecular oxygen, reduced flavin or flavoprotein as one donor, and incorporation of one atom of oxygen	29	0.554281	3.29277e-11	100041375, 107141, 53973, 13109, 13086, 13088, 13089, 13101, 13108, 13106, 226105, 13085, 13105, 233005, 330491, 631037, 100043108, 277753, 100041449, 13090, 545288, 337924, 545123, 13113, 13099, 13112, 13097, 13098, 13114, 380997, 13096, 13075, 13094	2419	44	13288	3.6205	2.35103e-08	2.35103e-09	4.97886e-08
SP_PIR_KEYWORDS	cytokine	65	1.24235	4.35404e-11	100039939, 238057, 73381, 15970, 545655, 330122, 100039789, 20306, 15972, 20304, 15974, 16189, 12154, 16187, 20309, 330496, 20307, 16183, 404549, 100040048, 16963, 50929, 668147, 52793, 387510, 545650, 100042493, 100039131, 24047, 545654, 100039863, 100038965, 545653, 545652, 545651, 545646, 100040035, 545647, 15964, 12165, 215274, 541307, 15962, 246779, 15967, 15968, 545648, 15965, 545649, 15969…	2855	177	17854	2.29652	2.22056e-08	1.48037e-09	6.28745e-08
SMART	SM00093:SERPIN	29	0.554281	5.9332e-11	20703, 20704, 268591, 20700, 20701, 16625, 20702, 20726, 20248, 381286, 241196, 628900, 93806, 12401, 66957, 383548, 238568, 68348, 56858, 241197, 20710, 20717, 20714, 20709, 20707, 380839, 74069, 68054, 271047, 258264	956	69	9131	4.0143	1.47737e-08	2.46228e-09	7.70293e-08
INTERPRO	IPR000471:Interferon alpha/beta/delta	19	0.36315	6.27516e-11	435791, 15970, 545655, 15972, 15974, 668208, 404549, 387510, 668147, 545650, 242519, 242517, 545654, 545653, 545652, 319146, 230405, 545651, 545646, 15964, 545647, 15962, 15967, 15968, 230398, 545648, 15965, 545649, 230396, 15969	3064	22	17763	5.00678	8.98603e-08	4.99224e-09	1.03679e-07
SP_PIR_KEYWORDS	pheromone response	17	0.324924	1.04527e-10	113848, 113849, 22296, 113853, 113852, 113851, 113850, 24112, 113857, 113856, 113846, 113855, 113854, 113845, 113867, 22297, 56552, 545874	2855	19	17854	5.59532	5.33089e-08	3.33181e-09	1.50943e-07
INTERPRO	IPR001128:Cytochrome P450	42	0.802752	1.07979e-10	13122, 666168, 100041375, 107141, 53973, 110115, 13109, 13086, 13088, 13101, 13089, 13108, 13106, 13124, 226105, 13085, 13105, 233005, 71754, 13079, 330491, 243881, 631037, 100043108, 277753, 631304, 100041449, 100040843, 13090, 545288, 433247, 337924, 545123, 13113, 13099, 13074, 13112, 13097, 13072, 69888, 13098, 13114, 380997, 13117, 13096, 13075, 13119, 13094	3064	87	17763	2.79871	1.54626e-07	8.13821e-09	1.78404e-07
INTERPRO	IPR017972:Cytochrome P450, conserved site	42	0.802752	2.60872e-10	13122, 666168, 100041375, 107141, 53973, 110115, 13109, 13086, 13088, 13101, 13089, 13108, 13106, 13124, 226105, 13085, 13105, 233005, 71754, 13079, 330491, 243881, 631037, 100043108, 277753, 631304, 100041449, 100040843, 13090, 545288, 433247, 337924, 545123, 13113, 13099, 13074, 13112, 13097, 13072, 69888, 13098, 13114, 380997, 13117, 13096, 13075, 13119, 13094	3064	89	17763	2.73582	3.73569e-07	1.86784e-08	4.31016e-07
PIR_SUPERFAMILY	PIRSF001825:prolactin/lactogen/growth hormone	22	0.420489	2.61116e-10	19113, 19112, 19111, 67000, 107849, 75596, 27372, 19114, 13529, 18812, 18811, 14599, 18775, 18776, 28078, 18814, 215029, 215028, 66392, 19109, 56635, 666317, 67310	1912	25	8136	3.7446	1.47269e-07	3.68173e-08	3.82381e-07
GOTERM_MF_FAT	GO:0070330~aromatase activity	24	0.458716	3.11229e-10	100041375, 107141, 53973, 13109, 13086, 13088, 13101, 13085, 13105, 226105, 233005, 330491, 631037, 100043108, 277753, 100041449, 13090, 545288, 545123, 13099, 13113, 13112, 13097, 13114, 13098, 13096, 13075, 13094	2419	34	13288	3.87754	2.22218e-07	2.02016e-08	4.70597e-07
UP_SEQ_FEATURE	metal ion-binding site:Iron (heme axial ligand)	33	0.630734	6.01783e-10	13122, 666168, 672195, 100041375, 107141, 53973, 670717, 13109, 13086, 13088, 13101, 13106, 13124, 226105, 13085, 13105, 233005, 13079, 330491, 631037, 100043108, 277753, 100041449, 100040843, 13090, 545288, 545123, 13113, 13099, 13074, 13112, 13097, 13072, 13098, 13114, 13117, 13096, 13075, 13119, 13094	1577	99	16021	3.38639	1.6212e-06	1.6212e-07	1.07063e-06
UP_SEQ_FEATURE	site:Reactive bond	23	0.439602	8.91354e-10	20703, 20731, 20730, 20704, 268591, 68348, 241197, 20700, 20701, 20702, 16625, 21789, 20717, 20714, 78242, 408198, 380839, 241196, 433180, 74069, 433181, 66957, 271047	1577	52	16021	4.49348	2.4013e-06	2.18301e-07	1.5858e-06
GOTERM_MF_FAT	GO:0004867~serine-type endopeptidase inhibitor activity	50	0.955657	9.79819e-10	20703, 20704, 268591, 20700, 20701, 20702, 209351, 20248, 433502, 381286, 241196, 628900, 93806, 383548, 238568, 20731, 20730, 68348, 641368, 100042855, 74069, 433180, 433181, 68054, 11699, 16625, 21789, 16424, 20726, 72432, 12401, 433178, 66957, 277343, 192200, 241197, 94175, 629747, 20710, 20717, 640530, 20568, 20714, 20709, 17836, 408198, 17837, 20707, 78242, 380839, 271047	2419	115	13288	2.38834	6.9959e-07	5.82992e-08	1.48154e-06
INTERPRO	IPR001304:C-type lectin	49	0.936544	1.54378e-09	17312, 474145, 435921, 381809, 20343, 16641, 16642, 53856, 16640, 80782, 19695, 69165, 19693, 19694, 16637, 239447, 16636, 16639, 16635, 16634, 244646, 677440, 246278, 16630, 16631, 12515, 69142, 16628, 67709, 16627, 69810, 94071, 17194, 17195, 30053, 56619, 170776, 170779, 232414, 232415, 100043863, 58179, 70192, 27007, 170733, 108078, 73149, 170786, 56760, 14128, 56620, 170780	3064	118	17763	2.40736	2.21069e-06	1.05271e-07	2.55065e-06
INTERPRO	IPR015539:Olfactory receptor MOR103	15	0.286697	1.69667e-09	258228, 258954, 259067, 233670, 259040, 259041, 259037, 18349, 258383, 258915, 258918, 18317, 258917, 258756, 546747	3064	16	17763	5.43499	2.42962e-06	1.10437e-07	2.80325e-06
SP_PIR_KEYWORDS	Monooxygenase	44	0.840979	2.23484e-09	666168, 100041375, 107141, 110115, 13109, 13086, 13088, 13089, 13101, 13108, 13106, 13105, 13085, 226105, 233005, 194357, 631037, 277753, 13090, 100040843, 545288, 337924, 13099, 13113, 13112, 13097, 13114, 13098, 380997, 13117, 13096, 13119, 13094, 13122, 53973, 13124, 71754, 13079, 14262, 243881, 330491, 100043108, 100041449, 631304, 433247, 545123, 13074, 69888, 13072, 13075	2855	108	17854	2.54776	1.13977e-06	6.70451e-08	3.22722e-06
SP_PIR_KEYWORDS	serine proteinase	25	0.477829	2.49185e-09	16624, 13648, 16623, 16622, 14938, 14939, 17228, 17229, 14071, 545055, 18050, 21755, 16613, 16612, 21756, 16615, 14941, 14940, 16618, 14944, 14943, 14942, 17230, 22072, 13706	2855	43	17854	3.63581	1.27084e-06	7.06024e-08	3.59836e-06
GOTERM_MF_FAT	GO:0005125~cytokine activity	67	1.28058	2.86901e-09	100039939, 57349, 238057, 73381, 15970, 545655, 330122, 20306, 100039789, 15972, 20304, 15974, 16189, 12154, 16187, 20309, 330496, 20307, 16183, 404549, 100040048, 16963, 50929, 668147, 52793, 387510, 545650, 100042493, 100039131, 24047, 545654, 100039863, 100038965, 545653, 545652, 545651, 545646, 100040035, 545647, 15964, 12165, 215274, 541307, 15962, 246779, 15967, 15968, 545648, 15965, 545649…	2419	180	13288	2.04468	2.04847e-06	1.57575e-07	4.33811e-06
GOTERM_MF_FAT	GO:0004857~enzyme inhibitor activity	83	1.58639	3.63448e-09	20703, 100040453, 20704, 268591, 20700, 16644, 20701, 20702, 209351, 30924, 20248, 433502, 209294, 22373, 381286, 18054, 241196, 100034684, 628900, 93806, 383548, 238568, 20731, 20730, 268885, 68348, 13012, 72112, 100042855, 641368, 385643, 433180, 74069, 13013, 433181, 58214, 68054, 50930, 20862, 20863, 77705, 11625, 20861, 209232, 11699, 16625, 76705, 21789, 16424, 20726, 629756, 72432, 12401, …	2419	243	13288	1.87627	2.59502e-06	1.85358e-07	5.49555e-06
GOTERM_BP_FAT	GO:0009617~response to bacterium	59	1.12768	3.94536e-09	23855, 654453, 66438, 13215, 13214, 18054, 246084, 100041787, 246085, 244332, 244334, 246080, 246081, 246082, 246083, 69165, 77674, 360212, 654460, 100041890, 360211, 81007, 75400, 654465, 654464, 259301, 12796, 360214, 246079, 15962, 432867, 654458, 497114, 654459, 100038927, 626682, 66298, 13236, 100041811, 73670, 13237, 13239, 387334, 56519, 68009, 17194, 17195, 66107, 78128, 384997, 100041952…	2373	157	13588	2.15184	9.05851e-06	1.81171e-06	6.89264e-06
INTERPRO	IPR000010:Proteinase inhibitor I25, cystatin	20	0.382263	4.18014e-09	433016, 268885, 16644, 94175, 13012, 78240, 209294, 385643, 18054, 69362, 408196, 13013, 100034684, 100038854, 78609, 58214, 20862, 20863, 77705, 11625, 20861	3064	28	17763	4.14095	5.98595e-06	2.60259e-07	6.90648e-06
INTERPRO	IPR006888:Cor1/Xlr/Xmr conserved region	16	0.30581	6.62057e-09	100038997, 100039164, 100040509, 100040317, 22526, 100041845, 100039120, 100042110, 100041987, 100042409, 100042417, 100042357, 75140, 100039550, 100040308, 574438, 665026, 100040894, 70691, 100040460, 100042509, 100042121, 100041897, 100042259, 100039030, 100039585, 382275, 382277, 100042195, 75514, 100041097, 100039240, 27083, 27084, 627081, 100042010, 100039956, 100039145, 100038977, 100040264…	3064	19	17763	4.88196	9.48061e-06	3.95027e-07	1.09386e-05
INTERPRO	IPR001526:CD59 antigen	22	0.420489	8.04495e-09	69462, 100041546, 110454, 68311, 546643, 546644, 57277, 78354, 76486, 57248, 17068, 210155, 76942, 17067, 69363, 17071, 105892, 232973, 68453, 56746, 15202, 232972, 67038	3064	34	17763	3.75121	1.15203e-05	4.60814e-07	1.3292e-05
SMART	SM00048:DEFSN	11	0.210245	8.13043e-09	23855, 100041890, 626708, 13236, 100041811, 13237, 13226, 13239, 56519, 382059, 68009, 13214, 100041787, 497114, 100038927, 246081, 100041952, 503491, 27358, 626682, 66298	956	12	9131	8.75532	2.02447e-06	2.89211e-07	1.05555e-05
UP_SEQ_FEATURE	DNA-binding region:Homeobox	45	0.860092	8.91842e-09	15396, 15398, 15399, 12592, 12591, 15395, 15421, 13393, 11859, 18935, 27140, 18092, 103889, 15403, 15400, 20476, 228731, 18509, 15425, 20471, 15285, 15404, 15423, 19127, 17286, 16814, 18999, 21908, 18736, 20231, 15430, 16917, 15432, 15431, 20429, 15437, 15412, 15438, 15416, 15434, 15436, 13172, 15209, 18420, 209448	1577	180	16021	2.53979	2.40259e-05	2.00218e-06	1.58667e-05
GOTERM_MF_FAT	GO:0004175~endopeptidase activity	124	2.37003	1.42498e-08	56094, 56092, 75106, 117066, 244486, 11537, 16541, 667277, 66473, 13041, 100040208, 23793, 109821, 19143, 17288, 19144, 109820, 23925, 17287, 435889, 71829, 57256, 22072, 22074, 66901, 11495, 22073, 73481, 13706, 17392, 56640, 17393, 30800, 14938, 76701, 218275, 14939, 386551, 546055, 14071, 73677, 545055, 64139, 320454, 235631, 238405, 238406, 58518, 194597, 384806, 69540, 232717, 317652, 14941,…	2419	421	13288	1.61794	1.01743e-05	6.78292e-07	2.15466e-05
SP_PIR_KEYWORDS	Homeobox	79	1.50994	1.57526e-08	194738, 100039227, 15421, 18935, 18092, 15425, 15285, 15423, 19202, 17286, 73614, 100039551, 666312, 18736, 100042756, 20231, 15430, 15432, 15431, 546024, 15437, 15438, 75199, 15434, 15436, 545921, 621852, 15209, 18420, 104384, 50916, 100039280, 100042742, 246791, 434760, 11859, 434759, 103889, 15403, 100039913, 434758, 15400, 194856, 664608, 228731, 664609, 15404, 19127, 547168, 18999, 666381, 2…	2855	263	17854	1.87845	8.0338e-06	4.22833e-07	2.27476e-05
GOTERM_MF_FAT	GO:0004869~cysteine-type endopeptidase inhibitor activity	24	0.458716	1.59382e-08	16644, 209294, 18054, 100034684, 78609, 383548, 433016, 21940, 268885, 94175, 13012, 78240, 385643, 408196, 69362, 12047, 13013, 100038854, 58214, 50930, 20862, 20863, 77705, 11625, 20861	2419	39	13288	3.38042	1.13798e-05	7.11242e-07	2.40995e-05
GOTERM_BP_FAT	GO:0006952~defense response	126	2.40826	1.68e-08	23855, 15019, 20700, 20701, 225192, 11537, 667277, 20306, 330122, 20304, 246084, 100041787, 20309, 246085, 20307, 246080, 246081, 404549, 246082, 246083, 19695, 19694, 360212, 360211, 81007, 75400, 668147, 387510, 18158, 12796, 360214, 246079, 432867, 246779, 497114, 12480, 100038927, 665927, 626682, 100041811, 13236, 13237, 73670, 13239, 624862, 100042544, 68009, 94071, 100039102, 78128, 243880,…	2373	448	13588	1.61046	3.85722e-05	6.4288e-06	2.93501e-05
INTERPRO	IPR016186:C-type lectin-like	49	0.936544	2.59591e-08	17312, 474145, 435921, 381809, 20343, 16641, 16642, 53856, 16640, 80782, 19695, 69165, 19693, 19694, 16637, 239447, 16636, 16639, 16635, 16634, 244646, 677440, 246278, 16630, 16631, 12515, 69142, 16628, 67709, 16627, 69810, 94071, 17194, 17195, 30053, 56619, 170776, 170779, 232414, 232415, 100043863, 58179, 70192, 27007, 170733, 108078, 73149, 170786, 56760, 14128, 56620, 170780	3064	127	17763	2.23676	3.71727e-05	1.42974e-06	4.28899e-05
SP_PIR_KEYWORDS	signal	576	11.0092	4.41625e-08	14175, 14177, 15019, 56094, 75596, 56092, 12990, 57248, 100043322, 12994, 12992, 12991, 23793, 17288, 13856, 23795, 17287, 100038993, 330470, 78369, 20234, 100042851, 58210, 52614, 57256, 225443, 100042855, 74069, 11495, 69036, 13706, 232973, 626682, 17392, 245026, 15001, 17393, 235435, 383753, 69542, 230828, 14071, 338374, 218877, 100039672, 329918, 329919, 14562, 78076, 230623, 332578, 232717, …	2855	2970	17854	1.21282	2.25226e-05	1.12614e-06	6.37728e-05
KEGG_PATHWAY	mmu05320:Autoimmune thyroid disease	39	0.745413	4.85782e-08	14990, 671652, 100043202, 621968, 15019, 14939, 15043, 100043204, 15970, 15972, 100042419, 15974, 16189, 110696, 18646, 16183, 100042410, 14997, 404549, 100042479, 14985, 100042372, 224761, 100042579, 100039790, 21947, 100043282, 242519, 242517, 14968, 15964, 667476, 667449, 15962, 15967, 15968, 15965, 230396, 224756, 15969, 16153, 399549, 224753, 224754, 15001	1339	72	5738	2.3212	7.72391e-06	3.86196e-06	5.85948e-05
GOTERM_MF_FAT	GO:0005179~hormone activity	46	0.879205	5.609e-08	107849, 67000, 16325, 16326, 75596, 27372, 22226, 66438, 13529, 73244, 217674, 19064, 24111, 57262, 57263, 66392, 19109, 56635, 13856, 666317, 67310, 19226, 19113, 18429, 19112, 19111, 232836, 19114, 259032, 18158, 230899, 18812, 18811, 14599, 217212, 245195, 14607, 16334, 18775, 170458, 18814, 18776, 28078, 215029, 215028, 14308, 110312	2419	113	13288	2.23616	4.00474e-05	2.35578e-06	8.48113e-05
INTERPRO	IPR018378:C-type lectin, conserved site	42	0.802752	6.74289e-08	17312, 69142, 67709, 16627, 69810, 474145, 435921, 94071, 17194, 17195, 30053, 56619, 170776, 381809, 170779, 20343, 232414, 53856, 100043863, 80782, 16640, 19695, 69165, 19693, 19694, 239447, 16637, 16636, 16639, 70192, 16635, 27007, 16634, 244646, 258949, 108078, 73149, 170786, 246278, 14128, 56760, 56620, 12515, 170780	3064	104	17763	2.34123	9.65535e-05	3.57622e-06	0.000111407
INTERPRO	IPR001356:Homeobox	79	1.50994	8.35632e-08	194738, 100039227, 15421, 18935, 18092, 15425, 15285, 15423, 19202, 17286, 73614, 100039551, 666312, 18736, 100042756, 20231, 15430, 15432, 15431, 546024, 15437, 15438, 75199, 15434, 15436, 545921, 621852, 15209, 18420, 104384, 50916, 100039280, 100042742, 246791, 434760, 11859, 434759, 103889, 15403, 100039913, 434758, 15400, 194856, 664608, 228731, 664609, 15404, 19127, 547168, 18999, 666381, 2…	3064	254	17763	1.8031	0.000119655	4.27365e-06	0.000138064
INTERPRO	IPR012287:Homeodomain-related	80	1.52905	9.50786e-08	194738, 15421, 18935, 18092, 15425, 15285, 15423, 237029, 17286, 73614, 100039551, 77532, 666312, 18736, 100042756, 20231, 15430, 15432, 15431, 546024, 15437, 15438, 75199, 100040843, 15434, 15436, 545921, 621852, 15209, 18420, 104384, 50916, 100039280, 100042742, 246791, 434760, 11859, 103889, 15403, 100039913, 434758, 15400, 194856, 664608, 228731, 664609, 15404, 19127, 547168, 18999, 666381, 2…	3064	259	17763	1.79068	0.000136143	4.6949e-06	0.00015709
SP_PIR_KEYWORDS	Serine protease inhibitor	34	0.649847	1.17921e-07	20703, 20704, 268591, 11699, 20700, 20701, 16625, 20702, 21789, 16424, 72432, 241196, 433178, 66957, 277343, 20731, 20730, 192200, 68348, 241197, 20717, 640530, 20568, 100042855, 20714, 17836, 408198, 17837, 78242, 380839, 74069, 433180, 433181, 68054, 271047	2855	82	17854	2.59295	6.01381e-05	2.8638e-06	0.000170284
INTERPRO	IPR002401:Cytochrome P450, E-class, group I	32	0.611621	1.1973e-07	666168, 107141, 13109, 13086, 13088, 13089, 13101, 13108, 13106, 226105, 13105, 13085, 233005, 71754, 13079, 243881, 330491, 631037, 100043108, 277753, 631304, 13090, 100040843, 545288, 433247, 545123, 13099, 13074, 13097, 69888, 13098, 380997, 13117, 13096, 13075, 13119, 13094	3064	70	17763	2.65021	0.000171438	5.71507e-06	0.000197818
PIR_SUPERFAMILY	PIRSF038286:preferentially expressed antigen of melanoma (PRAME) family protein	18	0.344037	1.45136e-07	100041253, 100038995, 100040885, 100043306, 100041179, 100041354, 329984, 100041077, 100040125, 194227, 193322, 100039315, 77632, 381590, 194225, 100012, 100041102, 100040635, 331529, 347710, 195555, 100040112, 100039087, 665802, 626943, 626922, 97187, 100039010, 100041032, 666040, 665943, 320549, 331531, 277666, 83565, 277667	1912	22	8136	3.48155	8.18532e-05	1.63712e-05	0.000212539
INTERPRO	IPR015589:Interferon alpha	13	0.248471	1.84081e-07	242519, 242517, 15970, 15972, 15964, 15974, 15962, 15967, 15968, 230398, 15965, 230396, 404549, 15969	3064	15	17763	5.02435	0.00026357	8.50333e-06	0.000304141
SP_PIR_KEYWORDS	zymogen	61	1.1659	3.71599e-07	231382, 13525, 13526, 11537, 16541, 26898, 66473, 13041, 23793, 17288, 109820, 17287, 18050, 14058, 76560, 57256, 22072, 13706, 17392, 17393, 16624, 13648, 30800, 16623, 16622, 14938, 76701, 14939, 17228, 17229, 17227, 14071, 71287, 64139, 213171, 320454, 17225, 17224, 109697, 16613, 16612, 16615, 244199, 16617, 16616, 14941, 16619, 317653, 16618, 14940, 12365, 56835, 14944, 14943, 14942, 17230, …	2855	199	17854	1.91693	0.000189498	8.6143e-06	0.000536606
SP_PIR_KEYWORDS	electron transfer	17	0.324924	3.8627e-07	672195, 233005, 13079, 330491, 670717, 545123, 13086, 13113, 13112, 13074, 13088, 13072, 13089, 13101, 13114, 13106, 13105, 13094, 13085	2855	27	17854	3.93745	0.000196978	8.56509e-06	0.000557792
UP_SEQ_FEATURE	region of interest:Coil 2	21	0.401376	4.13722e-07	16675, 16660, 16672, 114566, 16670, 16682, 53622, 70810, 94179, 16691, 223917, 66809, 406221, 406222, 16666, 110310, 16668, 16669, 16687, 16688, 16679	1577	59	16021	3.61597	0.00111395	8.57323e-05	0.000736049
UP_SEQ_FEATURE	region of interest:Linker 12	21	0.401376	4.13722e-07	16675, 16660, 16672, 114566, 16670, 16682, 53622, 70810, 94179, 16691, 223917, 66809, 406221, 406222, 16666, 110310, 16668, 16669, 16687, 16688, 16679	1577	59	16021	3.61597	0.00111395	8.57323e-05	0.000736049
UP_SEQ_FEATURE	region of interest:RCL	10	0.191131	4.18031e-07	20703, 20704, 74069, 20700, 20701, 20702, 16625, 271047, 20717, 20714	1577	13	16021	7.81474	0.00112554	8.04378e-05	0.000743714
SP_PIR_KEYWORDS	chromoprotein	21	0.401376	5.88597e-07	666168, 672195, 13122, 670717, 15132, 13086, 13088, 13101, 13106, 13085, 13105, 233005, 13079, 330491, 631037, 100040843, 545123, 13113, 13074, 13112, 13114, 13072, 13117, 13075, 13094	2855	40	17854	3.28313	0.00030014	1.25076e-05	0.000849961
SMART	SM00645:Pept_C1	13	0.248471	7.24351e-07	26944, 218275, 56094, 56092, 117066, 214639, 56835, 64139, 70202, 104002, 26898, 13041, 58518	956	23	9131	5.39854	0.000180347	2.25452e-05	0.000940404
SMART	SM00409:IG	62	1.18502	9.18122e-07	671652, 56868, 12478, 621968, 26367, 26368, 245616, 381484, 71326, 242122, 30925, 278180, 226438, 237754, 70080, 12525, 751864, 100042410, 16182, 67315, 54215, 100038993, 245126, 100043123, 243862, 100043125, 381852, 100042607, 58210, 114871, 100042555, 545925, 209588, 100042614, 114868, 12516, 18726, 574429, 18724, 330483, 18725, 100043202, 18722, 17868, 320832, 24058, 71601, 218877, 632126, 639…	956	313	9131	1.89194	0.000228586	2.54011e-05	0.00119197
INTERPRO	IPR015537:Olfactory receptor MOR106	11	0.210245	1.079e-06	257884, 56858, 258113, 258422, 258663, 258295, 258296, 258661, 258662, 258660, 258264, 258233	3064	12	17763	5.31421	0.00154394	4.82842e-05	0.00178272
INTERPRO	IPR006080:Mammalian defensin	11	0.210245	1.079e-06	23855, 100041890, 626708, 13236, 100041811, 13237, 13226, 13239, 56519, 382059, 68009, 13214, 100041787, 497114, 100038927, 246081, 100041952, 503491, 27358, 626682, 66298	3064	12	17763	5.31421	0.00154394	4.82842e-05	0.00178272
GOTERM_BP_FAT	GO:0050912~detection of chemical stimulus involved in sensory perception of taste	13	0.248471	2.02383e-06	387355, 387515, 387616, 387344, 387339, 387513, 387512, 387511, 387347, 353148, 353167, 353165, 387342	2373	17	13588	4.37877	0.00463593	0.000663595	0.00353561
GOTERM_BP_FAT	GO:0001580~detection of chemical stimulus involved in sensory perception of bitter taste	13	0.248471	2.02383e-06	387355, 387515, 387616, 387344, 387339, 387513, 387512, 387511, 387347, 353148, 353167, 353165, 387342	2373	17	13588	4.37877	0.00463593	0.000663595	0.00353561
UP_SEQ_FEATURE	domain:UPAR/Ly6	13	0.248471	2.04367e-06	69462, 100041546, 110454, 68311, 57277, 546644, 76486, 57248, 17068, 76942, 17067, 17071, 232973, 68453	1577	26	16021	5.07958	0.00549053	0.000366976	0.00363583
SMART	SM00134:LU	14	0.267584	2.264e-06	69462, 100041546, 110454, 68311, 546643, 546644, 57277, 76486, 57248, 17068, 17067, 17071, 15202, 68453, 67038	956	29	9131	4.61095	0.000563577	5.6372e-05	0.00293926
UP_SEQ_FEATURE	region of interest:Coil 1A	21	0.401376	2.35494e-06	16675, 16660, 16672, 114566, 16670, 16682, 53622, 70810, 94179, 16691, 223917, 66809, 406221, 406222, 16666, 110310, 16668, 16669, 16687, 16688, 16679	1577	65	16021	3.28219	0.00632412	0.000396434	0.00418957
UP_SEQ_FEATURE	region of interest:Coil 1B	21	0.401376	2.35494e-06	16675, 16660, 16672, 114566, 16670, 16682, 53622, 70810, 94179, 16691, 223917, 66809, 406221, 406222, 16666, 110310, 16668, 16669, 16687, 16688, 16679	1577	65	16021	3.28219	0.00632412	0.000396434	0.00418957
UP_SEQ_FEATURE	region of interest:Linker 1	21	0.401376	2.35494e-06	16675, 16660, 16672, 114566, 16670, 16682, 53622, 70810, 94179, 16691, 223917, 66809, 406221, 406222, 16666, 110310, 16668, 16669, 16687, 16688, 16679	1577	65	16021	3.28219	0.00632412	0.000396434	0.00418957
UP_SEQ_FEATURE	region of interest:Rod	21	0.401376	3.06907e-06	16675, 16660, 16672, 114566, 16670, 16682, 53622, 70810, 94179, 16691, 223917, 66809, 406221, 406222, 16666, 110310, 16668, 16669, 16687, 16688, 16679	1577	66	16021	3.23246	0.00823401	0.000486241	0.00546004
INTERPRO	IPR002353:Type II antifreeze protein	21	0.401376	3.32376e-06	17312, 69142, 70192, 27007, 677440, 474145, 435921, 94071, 73149, 170786, 381809, 170776, 56619, 170779, 14128, 232414, 56620, 232415, 100043863, 80782, 69165, 170780	3064	41	17763	2.96936	0.00474832	0.000144221	0.00549141
GOTERM_BP_FAT	GO:0010033~response to organic substance	129	2.4656	3.56171e-06	113848, 20703, 20704, 113849, 20700, 20701, 11872, 11871, 20702, 234724, 171224, 171226, 171225, 171228, 171227, 113846, 113845, 171229, 171198, 171197, 20304, 171199, 171193, 18646, 171196, 171195, 623503, 545874, 252912, 113858, 171233, 171232, 252908, 252907, 171231, 252906, 113853, 171237, 171191, 171192, 171236, 113852, 113851, 171235, 171190, 113850, 171234, 113857, 113856, 171239, 113855, …	2373	505	13588	1.4627	0.00814434	0.00102169	0.0062222
UP_SEQ_FEATURE	region of interest:Head	21	0.401376	3.97411e-06	16675, 16660, 16672, 114566, 16670, 16682, 53622, 70810, 94179, 16691, 223917, 66809, 406221, 406222, 16666, 110310, 16668, 16669, 16687, 16688, 16679	1577	67	16021	3.18422	0.0106492	0.000594616	0.00707008
INTERPRO	IPR000215:Protease inhibitor I4, serpin	29	0.554281	4.03786e-06	20703, 20704, 268591, 20700, 20701, 16625, 20702, 20726, 20248, 381286, 241196, 628900, 93806, 12401, 66957, 383548, 238568, 68348, 56858, 241197, 20710, 20717, 20714, 20709, 20707, 380839, 74069, 68054, 271047, 258264	3064	69	17763	2.43656	0.00576555	0.000170051	0.0066712
SP_PIR_KEYWORDS	T-cell	17	0.324924	4.67937e-06	21940, 14938, 667574, 14939, 621968, 14941, 14940, 14943, 14942, 12981, 16189, 16198, 12525, 12500, 16187, 16183, 16153	2855	31	17854	3.42939	0.00238364	9.54549e-05	0.00675704
SP_PIR_KEYWORDS	thiol protease inhibitor	14	0.267584	5.15272e-06	433016, 268885, 16644, 13012, 209294, 78240, 385643, 69362, 100034684, 13013, 78609, 58214, 20862, 20863, 20861	2855	22	17854	3.97956	0.00262445	0.000101068	0.00744054
SP_PIR_KEYWORDS	heme	45	0.860092	5.85e-06	672195, 666168, 436003, 100041375, 107141, 670717, 110115, 13109, 13086, 13088, 13089, 13101, 13108, 13106, 226105, 13105, 13085, 233005, 631037, 277753, 13090, 100040843, 545288, 337924, 13113, 13099, 13112, 13097, 13114, 13098, 380997, 13117, 13096, 13119, 13094, 13122, 53973, 15132, 13124, 71754, 13079, 243881, 330491, 100043108, 100041449, 631304, 433247, 545123, 13074, 69888, 13072, 13075	2855	142	17854	1.98177	0.00297906	0.000110494	0.00844736
UP_SEQ_FEATURE	short sequence motif:Antp-type hexapeptide	12	0.229358	5.98834e-06	15437, 15403, 15412, 103889, 15400, 15399, 15425, 15416, 15434, 15404, 15436, 15423	1577	24	16021	5.07958	0.0160032	0.000848725	0.0106533
GOTERM_BP_FAT	GO:0050913~sensory perception of bitter taste	14	0.267584	6.80844e-06	387355, 387515, 387513, 387616, 387344, 387339, 387512, 387511, 387347, 353148, 353167, 353165, 57252, 387342	2373	21	13588	3.81739	0.0155107	0.00173541	0.0118938
SP_PIR_KEYWORDS	microsome	35	0.66896	7.18757e-06	13122, 666168, 100041375, 27400, 107141, 53973, 21432, 13109, 13086, 13088, 13101, 13106, 13124, 226105, 13085, 13105, 22238, 233005, 13079, 14262, 330491, 54150, 631037, 100043108, 277753, 100041449, 100040843, 13090, 545288, 545123, 13113, 13099, 13112, 13097, 13098, 13114, 13117, 13096, 13075, 13119, 13094	2855	100	17854	2.18876	0.00365896	0.000130908	0.0103787
PIR_SUPERFAMILY	PIRSF000045:cytochrome P450 CYP2D6	22	0.420489	7.34434e-06	107141, 13109, 13086, 13088, 13101, 13089, 13108, 13106, 13085, 13105, 226105, 233005, 13079, 330491, 100043108, 13090, 545288, 433247, 545123, 13099, 13074, 13097, 13098, 13096, 13094	1912	36	8136	2.60042	0.00413366	0.000690132	0.0107546
SP_PIR_KEYWORDS	Lectin	50	0.955657	9.65699e-06	17312, 16643, 14134, 474145, 435921, 381809, 20343, 53856, 16640, 80782, 19695, 69165, 19693, 19694, 16637, 239447, 16636, 16639, 16635, 16634, 677440, 244646, 77998, 69036, 246278, 12515, 69142, 67709, 16627, 69810, 16429, 94071, 17194, 17195, 30053, 56619, 170776, 170779, 232414, 232415, 100043863, 241391, 70192, 27007, 170733, 108078, 73149, 170786, 56760, 14128, 56620, 170780	2855	167	17854	1.87233	0.00491298	0.000169816	0.0139443
GOTERM_BP_FAT	GO:0030317~sperm motility	21	0.401376	1.00018e-05	236574, 628664, 21958, 238055, 631010, 664831, 208169, 21959, 665669, 622474, 76856, 100041050, 381390, 545204, 27263, 75011, 665839, 620736, 433486, 272667, 100043645, 237300, 100043665, 225865, 329954, 667384, 100043625, 381393, 212225, 664821, 545814, 628475, 11643, 665654, 74469, 665662, 545926, 17235, 381936, 627924, 545929, 100043566	2373	43	13588	2.79646	0.0227026	0.00229379	0.0174719
SMART	SM00199:SCY	15	0.286697	1.03385e-05	100039939, 57349, 100042544, 330122, 100039789, 20306, 20304, 20309, 20307, 18829, 100040048, 65956, 16963, 100042493, 100039131, 24047, 100039193, 100039863, 100038965, 56838, 100039848, 100040035, 541307, 100039053, 55985, 17329	956	37	9131	3.87213	0.002571	0.000234001	0.0134214
SMART	SM00092:RNAse_Pc	11	0.210245	1.0353e-05	93719, 54159, 328401, 93726, 503847, 93725, 13587, 630952, 13586, 11731, 11730	956	20	9131	5.25319	0.0025746	0.000214803	0.0134402
KEGG_PATHWAY	mmu00830:Retinol metabolism	33	0.630734	1.36056e-05	666168, 94215, 71773, 100041375, 107141, 53973, 100727, 552899, 13086, 13088, 13089, 26876, 546842, 226105, 13085, 22238, 233005, 330491, 100043108, 235033, 277753, 100041449, 100040843, 13090, 435802, 545288, 433247, 337924, 13113, 13099, 13112, 13097, 69888, 13098, 13114, 13117, 13096, 230639, 13119, 13094	1339	68	5738	2.07962	0.00216096	0.00072084	0.0164097
SP_PIR_KEYWORDS	Antiviral defense	22	0.420489	1.51286e-05	435791, 15970, 338374, 15972, 545655, 15974, 330496, 404549, 668208, 387510, 668147, 545650, 242519, 242517, 83430, 545654, 545653, 545652, 319146, 230405, 545651, 545646, 15964, 545647, 15962, 15967, 15968, 230398, 545648, 15965, 230396, 545649, 15969	2855	51	17854	2.69763	0.00768595	0.000257155	0.0218442
PIR_SUPERFAMILY	PIRSF002514:lipocalin	14	0.267584	1.625e-05	236874, 100041687, 100039206, 628991, 18249, 100039008, 17841, 17840, 100039028, 16819, 17844, 17842, 17843, 620807, 227630, 100039247, 100039089, 100039150, 100039177, 71351, 100039116, 54192, 383678, 77701, 77704, 100039054, 100041658, 100038948	1912	18	8136	3.30962	0.00912323	0.00130844	0.0237942
PIR_SUPERFAMILY	PIRSF001934:interferon alpha	14	0.267584	1.625e-05	387510, 668147, 545650, 242519, 545654, 545653, 319146, 15970, 545651, 230405, 15972, 545646, 545655, 15964, 545647, 15962, 15967, 15968, 15965, 545648, 230396, 545649, 668208, 15969	1912	18	8136	3.30962	0.00912323	0.00130844	0.0237942
BIOCARTA	m_stemPathway:Regulation of hematopoiesis by cytokines	8	0.152905	1.70709e-05	12981, 16189, 16198, 12525, 12985, 16187, 16183, 13856	78	15	1171	8.00684	0.00192716	0.00192716	0.019381
SMART	SM00217:WAP	11	0.210245	1.79186e-05	209232, 192200, 22373, 192201, 68221, 209351, 629756, 277343, 20568, 433502, 277345	956	21	9131	5.00304	0.00445184	0.000343155	0.0232609
UP_SEQ_FEATURE	site:Stutter	13	0.248471	1.87043e-05	16660, 16672, 16670, 16682, 16691, 223917, 406221, 110310, 406222, 16668, 16687, 16669, 16688	1577	31	16021	4.26029	0.0491413	0.00251632	0.0332715
PIR_SUPERFAMILY	PIRSF038651:G protein-coupled olfactory receptor, class I	12	0.229358	2.07579e-05	100041187, 18369, 259143, 258135, 259054, 18370, 257975, 259073, 258378, 258726, 258753, 258139, 258246	1912	14	8136	3.64734	0.0116393	0.00146237	0.0303938
GOTERM_BP_FAT	GO:0050907~detection of chemical stimulus involved in sensory perception	13	0.248471	2.44744e-05	387355, 387515, 387616, 387344, 387339, 387513, 387512, 387511, 387347, 353148, 353167, 353165, 387342	2373	20	13588	3.72196	0.0546441	0.0050955	0.0427487
KEGG_PATHWAY	mmu05332:Graft-versus-host disease	29	0.554281	2.59715e-05	14990, 671652, 100043202, 621968, 15019, 14939, 16627, 15043, 16643, 100043204, 100042419, 110696, 18646, 16641, 16183, 100042410, 14997, 100042479, 16640, 14985, 100042372, 224761, 16639, 100042579, 16634, 100039790, 100043282, 14968, 667476, 667449, 224756, 399549, 224753, 224754, 15001	1339	58	5738	2.14264	0.00412101	0.00103185	0.0313222
KEGG_PATHWAY	mmu05330:Allograft rejection	29	0.554281	2.59715e-05	14990, 671652, 100043202, 15019, 14939, 621968, 15043, 100043204, 100042419, 16189, 16160, 110696, 18646, 16183, 100042410, 14997, 100042479, 14985, 16159, 100042372, 224761, 100042579, 100039790, 21947, 100043282, 14968, 667476, 667449, 224756, 16153, 399549, 224753, 224754, 15001	1339	58	5738	2.14264	0.00412101	0.00103185	0.0313222
INTERPRO	IPR002345:Lipocalin	21	0.401376	2.87052e-05	100041687, 227627, 100039206, 11699, 100039008, 17841, 17840, 100039028, 16819, 17844, 17842, 17843, 620807, 628923, 100039247, 381530, 332578, 381531, 100039089, 18405, 18406, 100039150, 18407, 71351, 100039177, 100039116, 54192, 13863, 100039305, 620709, 77701, 77704, 100039054, 100041658, 100038948	3064	46	17763	2.6466	0.0402731	0.00117378	0.0474166
INTERPRO	IPR009132:Trace amine receptor	11	0.210245	2.95565e-05	435207, 494546, 435206, 276742, 209517, 111174, 215859, 503558, 215856, 382348, 215855	3064	15	17763	4.25137	0.0414424	0.00117502	0.0488224
PIR_SUPERFAMILY	PIRSF001712:mas-related G protein-coupled receptor	15	0.286697	3.14087e-05	235712, 404242, 404238, 381974, 233231, 233230, 233221, 235854, 404240, 243978, 243979, 233222, 668727, 381886, 211578, 404239, 435977, 435978, 677457	1912	21	8136	3.03945	0.0175588	0.00196638	0.0459855
GOTERM_CC_FAT	GO:0005615~extracellular space	136	2.59939	3.21886e-05	23855, 14177, 11537, 20306, 330122, 20304, 100041787, 20309, 66473, 20307, 26366, 404549, 13856, 16483, 330470, 23844, 16963, 50929, 100043684, 668147, 387510, 100043686, 100043688, 100039863, 215274, 22072, 100043703, 541307, 246779, 497114, 100038927, 665927, 50930, 626682, 100041811, 13236, 67709, 13237, 13239, 100042544, 68009, 338374, 100039102, 58181, 16160, 14562, 12401, 503491, 16163, 765…	2408	511	12504	1.38201	0.0108846	0.00156225	0.043825
INTERPRO	IPR013128:Peptidase C1A, papain	15	0.286697	4.20194e-05	26944, 218275, 56094, 56092, 117066, 214639, 56835, 64139, 70202, 104002, 26898, 13041, 116913, 58518, 21984	3064	27	17763	3.22074	0.0583984	0.00162498	0.0694023
BIOCARTA	m_cytokinePathway:Cytokine Network	8	0.152905	4.63124e-05	16189, 16198, 16160, 16187, 16183, 16153, 16171, 16163	78	17	1171	7.06486	0.00521976	0.00261329	0.0525719
INTERPRO	IPR015736:Protein-Kinase	10	0.191131	4.88015e-05	236574, 628664, 664831, 631010, 665669, 622474, 545204, 381390, 100041050, 27263, 75011, 433486, 620736, 272667, 100043645, 237300, 100043665, 667384, 100043625, 381393, 212225, 664821, 545814, 628475, 665654, 665662, 545926, 627924, 381936, 545929, 100043566	3064	13	17763	4.45948	0.0674994	0.0018374	0.0806
KEGG_PATHWAY	mmu04742:Taste transduction	29	0.554281	5.64528e-05	387355, 387354, 387339, 387356, 353165, 387340, 387341, 387342, 387515, 387346, 112408, 387345, 387616, 387513, 387344, 387512, 387343, 387511, 387349, 387348, 387347, 353148, 353166, 353167, 57254, 57252, 353325, 387352, 387351	1339	60	5738	2.07122	0.00893608	0.00179364	0.0680718
INTERPRO	IPR002190:MAGE protein	16	0.30581	6.35237e-05	17146, 17145, 74279, 195772, 278167, 236852, 17142, 17141, 17144, 71967, 70696, 17140, 17137, 434903, 17139, 17138, 629542, 667988, 100039436, 74271	3064	31	17763	2.99217	0.0869538	0.00232981	0.104903
KEGG_PATHWAY	mmu04612:Antigen processing and presentation	39	0.745413	6.39445e-05	14990, 671652, 100043202, 621968, 15019, 15043, 16643, 245616, 100043204, 15970, 15972, 100042419, 15974, 12525, 110696, 100042410, 16641, 16642, 14997, 404549, 100042479, 58179, 14985, 100042372, 224761, 100042579, 100039790, 100043282, 242519, 242517, 14968, 15964, 667476, 667449, 15962, 15967, 15968, 15965, 230396, 224756, 15969, 399549, 224753, 224754, 15001	1339	91	5738	1.83655	0.010116	0.00169315	0.0771022
INTERPRO	IPR013201:Proteinase inhibitor I29, cathepsin propeptide	12	0.229358	7.62182e-05	26898, 218275, 56094, 13041, 56092, 58518, 117066, 214639, 56835, 64139, 70202, 104002	3064	19	17763	3.66147	0.103403	0.002725	0.125854
INTERPRO	IPR001713:Proteinase inhibitor I25A, stefin A	9	0.172018	7.7893e-05	433016, 209294, 268885, 408196, 100034684, 100038854, 58214, 20862, 20863, 20861	3064	11	17763	4.74326	0.105551	0.00271696	0.128618
INTERPRO	IPR016126:Secretoglobin	9	0.172018	7.7893e-05	100043868, 626970, 233090, 381970, 100043836, 100043860, 110187, 11354, 494519, 57426, 233099	3064	11	17763	4.74326	0.105551	0.00271696	0.128618
UP_SEQ_FEATURE	domain:DAPIN	10	0.191131	8.26522e-05	330490, 243874, 446099, 623121, 226695, 243880, 545384, 210045, 233001, 83564	1577	21	16021	4.8377	0.199624	0.0105475	0.146944
GOTERM_MF_FAT	GO:0020037~heme binding	46	0.879205	9.86976e-05	672195, 666168, 436003, 100041375, 107141, 670717, 110115, 13109, 13086, 13088, 13089, 13101, 13108, 13106, 226105, 13105, 13085, 233005, 631037, 277753, 13090, 100040843, 545288, 337924, 13113, 13099, 13112, 13097, 13114, 13098, 380997, 13117, 13096, 13119, 13094, 13122, 11699, 53973, 15132, 13124, 71754, 13079, 243881, 330491, 100043108, 100041449, 631304, 433247, 545123, 13074, 69888, 13072, 1…	2419	144	13288	1.75477	0.0680476	0.00390754	0.149133
UP_SEQ_FEATURE	region of interest:Tail	19	0.36315	0.000107057	16675, 16660, 16672, 114566, 16670, 16682, 53622, 70810, 16691, 223917, 66809, 406221, 406222, 16666, 110310, 16668, 16687, 16688, 16679	1577	70	16021	2.75749	0.250558	0.0130247	0.190293
SMART	SM00414:H2A	11	0.210245	0.000112286	100042929, 665433, 100042927, 100042939, 68231, 15267, 100042840, 547160, 76383, 236663, 547210, 100042922, 100042931, 385317, 547154, 67334, 100042943, 385328, 100042944, 319171, 100042946	956	25	9131	4.20255	0.0275734	0.0019952	0.14568
INTERPRO	IPR018363:CD59 antigen, conserved site	15	0.286697	0.000115098	69462, 100041546, 110454, 68311, 546643, 546644, 57277, 57248, 17068, 76942, 69363, 17067, 17071, 232973, 56746, 68453	3064	29	17763	2.99862	0.151962	0.00391682	0.189996
INTERPRO	IPR003655:Krueppel-associated box-related	8	0.152905	0.000117136	387132, 668976, 627853, 278174, 382206, 387131, 625480, 631002, 387586, 436188, 67985, 385312, 546263, 385338	3064	9	17763	5.15318	0.154434	0.00389354	0.193358
INTERPRO	IPR007951:PMG	8	0.152905	0.000117136	16699, 69661, 268905, 69533, 69699, 23927, 69696, 117172	3064	9	17763	5.15318	0.154434	0.00389354	0.193358
INTERPRO	IPR019041:SSXRD motif	8	0.152905	0.000117136	387132, 668976, 627853, 278174, 382206, 387131, 625480, 631002, 387586, 436188, 67985, 385312, 546263, 385338	3064	9	17763	5.15318	0.154434	0.00389354	0.193358
INTERPRO	IPR015532:GPCR, family 3, vomeronasal receptor, type 2, putative	8	0.152905	0.000117136	100042688, 100042848, 625580, 100042039, 627132, 22305, 22306, 100042703, 100042681, 624512, 628185, 100041983, 627111, 100042724, 100042781, 624765, 22312, 22313, 100042695, 22310, 22311, 100042810, 100042653, 100042591, 665227, 434109, 233437, 100042673, 100009609, 628490, 110931, 665210, 100042790, 434110, 210876, 624845, 216144, 434113, 637021, 637898, 100042894, 637873, 625605, 625353, 10004…	3064	9	17763	5.15318	0.154434	0.00389354	0.193358
GOTERM_BP_FAT	GO:0009615~response to virus	28	0.535168	0.000119582	15019, 435791, 624862, 15970, 338374, 545655, 16819, 15972, 15974, 330496, 404549, 668208, 16640, 16639, 668147, 387510, 545650, 242519, 242517, 545654, 83430, 545653, 545652, 545651, 319146, 100042570, 230405, 545646, 545647, 15964, 15962, 15967, 230398, 15968, 21822, 15965, 545648, 545649, 230396, 15969, 246730	2373	76	13588	2.10961	0.240107	0.0226216	0.208707
INTERPRO	IPR006907:Protein of unknown function DUF622	14	0.267584	0.000128575	224318, 100041840, 100043031, 73415, 100041836, 434689, 360220, 100041177, 320333, 545728, 100042114, 100042217, 100040928, 100041076, 673676, 100038846, 100041784, 544990, 100040797, 100042129, 545047, 100041749, 100040897, 100041825, 545739, 626456, 664804, 70935, 545732, 71826, 66773, 666740, 626067, 666549, 100041849, 381715, 71026, 75657, 666906, 100042055, 545013, 100042182, 666706, 108978,…	3064	26	17763	3.12164	0.168173	0.00417605	0.212221
SP_PIR_KEYWORDS	Pregnancy	10	0.191131	0.000133821	26439, 26438, 243862, 545925, 574429, 56868, 114871, 72242, 26368, 114868	2855	15	17854	4.16906	0.065976	0.00219929	0.19307
INTERPRO	IPR000668:Peptidase C1A, papain C-terminal	13	0.248471	0.000138903	26944, 218275, 56094, 56092, 117066, 214639, 56835, 64139, 70202, 104002, 26898, 13041, 58518	3064	23	17763	3.27675	0.180386	0.00441074	0.229249
KEGG_PATHWAY	mmu00982:Drug metabolism	33	0.630734	0.000147005	14858, 94215, 71773, 100041375, 107141, 53973, 626327, 14857, 100727, 552899, 13086, 13088, 13101, 13089, 26876, 13106, 226105, 13085, 13105, 22238, 233005, 14262, 330491, 100043108, 100041449, 13090, 545288, 433247, 337924, 13113, 13099, 13112, 13097, 69888, 13098, 13114, 13096, 13094	1339	75	5738	1.88553	0.0231044	0.00333379	0.177172
INTERPRO	IPR002402:Cytochrome P450, E-class, group II	7	0.133792	0.000156237	666168, 100041449, 100040843, 337924, 13113, 100041375, 13112, 13114, 13117, 53973	3064	7	17763	5.79732	0.200484	0.00485228	0.257823
INTERPRO	IPR015542:Olfactory receptor MOR260	7	0.133792	0.000156237	258173, 258594, 194433, 258597, 258579, 258590, 258776	3064	7	17763	5.79732	0.200484	0.00485228	0.257823
INTERPRO	IPR015545:Olfactory receptor MOR105-like	7	0.133792	0.000156237	258134, 258302, 258715, 258716, 404222, 258713, 258717	3064	7	17763	5.79732	0.200484	0.00485228	0.257823
INTERPRO	IPR015645:Peptidase C1A, placentally-expressed cathepsin	7	0.133792	0.000156237	26898, 56094, 58518, 117066, 56835, 64139, 104002	3064	7	17763	5.79732	0.200484	0.00485228	0.257823
GOTERM_MF_FAT	GO:0046906~tetrapyrrole binding	47	0.898318	0.000162589	672195, 666168, 436003, 100041375, 107141, 670717, 110115, 13109, 13086, 13088, 13089, 13101, 13108, 13106, 226105, 13105, 13085, 233005, 631037, 277753, 13090, 100040843, 545288, 337924, 13113, 13099, 13112, 13097, 13114, 13098, 380997, 13117, 13096, 13119, 13094, 13122, 11699, 53973, 15132, 13124, 71754, 13079, 243881, 330491, 100043108, 100041449, 631304, 433247, 545123, 14603, 13074, 69888, 1…	2419	151	13288	1.7098	0.109612	0.00609178	0.245562
UP_SEQ_FEATURE	lipid moiety-binding region:GPI-anchor amidated serine	16	0.30581	0.000195081	11870, 11872, 109979, 68311, 11871, 70163, 12182, 11650, 100043822, 16429, 58866, 17068, 76942, 13479, 54215, 71854	1577	55	16021	2.95539	0.4088	0.0225931	0.346501
INTERPRO	IPR002971:Mus/Rat 1 allergen	9	0.172018	0.000198182	100039089, 100041687, 100039150, 100039206, 100039177, 100039008, 17841, 17840, 100039028, 100039116, 17844, 100039305, 17842, 17843, 620807, 77704, 100039247, 100039054, 227630, 100041658, 381530, 381531, 100038948	3064	12	17763	4.34799	0.247102	0.00602063	0.326936
KEGG_PATHWAY	mmu00591:Linoleic acid metabolism	23	0.439602	0.000224808	26970, 69836, 83702, 546837, 100041375, 107141, 53973, 18780, 13109, 13106, 226105, 18778, 100043108, 26565, 100041449, 545288, 433247, 337924, 13113, 13099, 13112, 13097, 13114, 13098, 69888, 13096	1339	46	5738	2.14264	0.0351171	0.0044586	0.270826
GOTERM_MF_FAT	GO:0016894~endonuclease activity, active with either ribo- or deoxyribonucleic acids and producing 3'-phosphomonoesters	14	0.267584	0.000225358	219026, 503847, 328401, 630952, 11731, 11730, 93719, 54159, 93726, 56629, 93725, 13587, 68195, 100037283, 13586	2419	26	13288	2.95787	0.148643	0.00801391	0.340213
GOTERM_MF_FAT	GO:0004522~pancreatic ribonuclease activity	12	0.229358	0.000235022	93719, 219026, 54159, 328401, 93726, 503847, 93725, 13587, 630952, 13586, 11731, 11730	2419	20	13288	3.29591	0.154499	0.00795985	0.354779
GOTERM_MF_FAT	GO:0016892~endoribonuclease activity, producing 3'-phosphomonoesters	13	0.248471	0.000235796	219026, 503847, 328401, 630952, 11731, 11730, 93719, 54159, 93726, 93725, 68195, 13587, 100037283, 13586	2419	23	13288	3.10484	0.154966	0.00762435	0.355945
SP_PIR_KEYWORDS	metalloprotein	21	0.401376	0.00025161	666168, 672195, 13122, 670717, 15132, 13086, 13088, 13101, 13106, 13085, 13105, 233005, 13079, 330491, 631037, 100040843, 545123, 13113, 13074, 13112, 13114, 13072, 13117, 13075, 13094	2855	56	17854	2.3451	0.120443	0.00400251	0.362724
SP_PIR_KEYWORDS	Protease	112	2.14067	0.000286267	56092, 75106, 11537, 16541, 667277, 66473, 13041, 100040208, 23793, 19143, 109821, 17288, 109820, 19144, 23925, 17287, 435889, 57256, 22072, 22074, 22073, 13706, 17392, 17393, 56640, 30800, 14938, 76701, 218275, 14939, 71287, 14071, 73677, 545055, 64139, 320454, 625530, 235631, 109697, 194597, 232717, 317652, 14941, 317653, 14940, 12365, 14944, 14943, 20568, 226243, 14942, 75002, 13034, 78444, 35…	2855	509	17854	1.37604	0.135857	0.00441499	0.41259
PIR_SUPERFAMILY	PIRSF001630:serpin	25	0.477829	0.000383437	20703, 20704, 268591, 20700, 20701, 20702, 16625, 20248, 381286, 241196, 628900, 93806, 12401, 66957, 383548, 238568, 68348, 241197, 20710, 20717, 20714, 380839, 74069, 68054, 271047	1912	53	8136	2.00718	0.194506	0.0213978	0.560045
BIOCARTA	m_inflamPathway:Cytokines and Inflammatory Response	8	0.152905	0.000422432	12981, 16189, 16160, 12985, 16187, 16183, 16153, 16163	78	23	1171	5.22185	0.0466231	0.015789	0.478594
COG_ONTOLOGY	Lipid metabolism	18	0.344037	0.000424067	433597, 69123, 353371, 382044, 436059, 13909, 234673, 435732, 382053, 229330, 20216, 13897, 64059, 234669, 13884, 666803, 71903, 102022, 117147	169	86	2040	2.52649	0.00970819	0.00486593	0.335638
SMART	SM00608:ACR	12	0.229358	0.000457887	11495, 13525, 238405, 384814, 238406, 13526, 23793, 244486, 546055, 382007, 384806, 280667	956	34	9131	3.37103	0.107778	0.00757384	0.592836
PIR_SUPERFAMILY	PIRSF037494:NALP protein	11	0.210245	0.000458772	330490, 243874, 446099, 76858, 384752, 232827, 243880, 235779, 210045, 233001, 83564	1912	15	8136	3.1205	0.228028	0.0232532	0.669733
PIR_SUPERFAMILY	PIRSF038555:trace amine associated receptor	11	0.210245	0.000458772	435207, 494546, 435206, 276742, 209517, 111174, 215859, 503558, 215856, 382348, 215855	1912	15	8136	3.1205	0.228028	0.0232532	0.669733
KEGG_PATHWAY	mmu00140:Steroid hormone biosynthesis	22	0.420489	0.000473715	94215, 13122, 71773, 100041375, 100043461, 53973, 100727, 110115, 552899, 100043456, 208665, 22238, 13079, 100041449, 337924, 13113, 13112, 13074, 15493, 13114, 13072, 15497, 20860, 13075, 15496, 15495	1339	45	5738	2.09503	0.0725706	0.00833602	0.569898
INTERPRO	IPR016054:Ly-6 antigen / uPA receptor -like	14	0.267584	0.000502324	69462, 100041546, 110454, 68311, 546643, 546644, 57277, 76486, 57248, 17068, 17067, 17071, 15202, 68453, 67038	3064	29	17763	2.79871	0.513009	0.014878	0.826718
GOTERM_MF_FAT	GO:0008527~taste receptor activity	9	0.172018	0.000638923	387515, 387513, 387616, 353165, 387512, 387511, 57254, 57252, 353148	2419	13	13288	3.80297	0.366399	0.0196452	0.961743
BIOCARTA	m_th1th2Pathway:Th1/Th2 Differentiation	7	0.133792	0.000655038	16159, 16189, 16160, 16161, 16183, 16182, 21947	78	18	1171	5.83832	0.0713688	0.0183406	0.741233
PIR_SUPERFAMILY	PIRSF000856:alcohol sulfotransferase	9	0.172018	0.00075248	53315, 57429, 76971, 20859, 57430, 69083, 56362, 20888, 215895, 100039077, 20860, 100043194	1912	11	8136	3.48155	0.345942	0.0347613	1.0963
INTERPRO	IPR004073:GPCR, family 3, vomeronasal receptor, type 2	8	0.152905	0.000776641	625580, 100042039, 624512, 628185, 100041983, 100042724, 627111, 545874, 22312, 22313, 100042695, 22310, 22311, 100042810, 100042653, 100042591, 665210, 110931, 210876, 100042790, 216144, 637021, 100042894, 637898, 625353, 625605, 100042891, 100042688, 100042848, 22301, 22305, 627132, 22306, 100042703, 100042681, 672125, 100042781, 624765, 56552, 665227, 434109, 100042673, 628490, 434110, 624845,…	3064	11	17763	4.21624	0.671291	0.0224499	1.27547
INTERPRO	IPR015332:Allergen Fel d 1, chain 2	6	0.114679	0.000781369	626970, 233090, 381970, 100043836, 110187, 494519, 353109, 233099	3064	6	17763	5.79732	0.673511	0.0221384	1.28319
INTERPRO	IPR008072:Cytochrome P450, E-class, CYP3A	6	0.114679	0.000781369	100041449, 337924, 13113, 100041375, 13112, 13114, 53973	3064	6	17763	5.79732	0.673511	0.0221384	1.28319
INTERPRO	IPR002448:Odour-binding protein	6	0.114679	0.000781369	236874, 628991, 546335, 71351, 18249, 628923, 54192	3064	6	17763	5.79732	0.673511	0.0221384	1.28319
INTERPRO	IPR001427:Pancreatic ribonuclease	11	0.210245	0.000785434	93719, 54159, 328401, 93726, 503847, 93725, 13587, 630952, 13586, 11731, 11730	3064	20	17763	3.18853	0.675407	0.0218208	1.28982
UP_SEQ_FEATURE	short sequence motif:Secondary area of contact	6	0.114679	0.000821602	78240, 209294, 100034684, 13012, 20862, 20863, 20861	1577	9	16021	6.77278	0.890771	0.0881344	1.45167
GOTERM_BP_FAT	GO:0000270~peptidoglycan metabolic process	6	0.114679	0.000828495	242100, 384997, 21946, 332427, 69541, 57757	2373	6	13588	5.72609	0.850881	0.136175	1.43757
GOTERM_BP_FAT	GO:0009253~peptidoglycan catabolic process	6	0.114679	0.000828495	242100, 384997, 21946, 332427, 69541, 57757	2373	6	13588	5.72609	0.850881	0.136175	1.43757
SP_PIR_KEYWORDS	mannose-binding	7	0.133792	0.000898922	170786, 239447, 17194, 17195, 170776, 170779, 69165	2855	9	17854	4.8639	0.367868	0.0133993	1.29028
INTERPRO	IPR004020:Pyrin	13	0.248471	0.000905322	330490, 243874, 384752, 232827, 226695, 235779, 446099, 623121, 243880, 545384, 210045, 233001, 83564	3064	27	17763	2.7913	0.726652	0.024634	1.48532
BIOCARTA	m_nktPathway:Selective expression of chemokine receptors during T-cell polarization	8	0.152905	0.000964376	12981, 16189, 16160, 16161, 16183, 16182, 21947, 12772	78	26	1171	4.61933	0.103294	0.0215694	1.08953
SMART	SM00050:DISIN	12	0.229358	0.00102055	11495, 13525, 238405, 384814, 238406, 13526, 23793, 244486, 546055, 382007, 384806, 280667	956	37	9131	3.0977	0.224499	0.0157648	1.31688
UP_SEQ_FEATURE	region of interest:Connecting peptide	10	0.191131	0.00102925	12968, 15019, 12969, 15043, 12966, 12967, 12958, 12964, 12965, 14968	1577	28	16021	3.62827	0.937603	0.105034	1.8154
INTERPRO	IPR001827:Homeobox protein, antennapedia type, conserved site	12	0.229358	0.00108205	15437, 15403, 15412, 103889, 15400, 15399, 15425, 15416, 15434, 15404, 15436, 15423	3064	24	17763	2.89866	0.787823	0.0288279	1.77284
KEGG_PATHWAY	mmu04940:Type I diabetes mellitus	27	0.516055	0.00110202	14990, 671652, 15019, 14939, 621968, 100043202, 15043, 100043204, 100042419, 16160, 110696, 18646, 16183, 100042410, 14997, 100042479, 14985, 16159, 100042372, 224761, 100042579, 100039790, 100043282, 14968, 667476, 667449, 16334, 224756, 399549, 224753, 224754, 15001	1339	63	5738	1.83655	0.16081	0.017379	1.32118
UP_SEQ_FEATURE	repeat:13	11	0.210245	0.00118697	68723, 114666, 50775, 20754, 665295, 20766, 50774, 11808, 12990, 100043493, 239611, 16694	1577	34	16021	3.28679	0.959222	0.115791	2.09082
UP_SEQ_FEATURE	domain:KH; atypical	5	0.0955657	0.00118897	666373, 434423, 666367, 368204, 433278	1577	6	16021	8.46597	0.959441	0.111929	2.09431
UP_SEQ_FEATURE	repeat:11	12	0.229358	0.00126455	114666, 75586, 665295, 12990, 100043493, 16694, 68723, 20754, 50775, 50774, 20766, 11808, 239611	1577	40	16021	3.04775	0.966921	0.114626	2.22603
INTERPRO	IPR008197:Whey acidic protein, 4-disulphide core	11	0.210245	0.00126899	209232, 192200, 22373, 192201, 68221, 209351, 629756, 277343, 20568, 433502, 277345	3064	21	17763	3.03669	0.837707	0.0331125	2.07612
SMART	SM00061:MATH	8	0.152905	0.00151007	433624, 399673, 668356, 100043188, 668359, 245290, 399676, 668353, 399675, 399674, 207213, 17288, 436563, 668341, 383977, 17287, 668346	956	18	9131	4.245	0.313598	0.0218916	1.94285
UP_SEQ_FEATURE	repeat:12	11	0.210245	0.0015172	68723, 114666, 50775, 20754, 665295, 20766, 50774, 11808, 12990, 100043493, 239611, 16694	1577	35	16021	3.19288	0.983268	0.131554	2.66513
INTERPRO	IPR016327:Alpha-defensin	9	0.172018	0.00157578	23855, 100041890, 626708, 503556, 13236, 100041811, 13237, 13226, 13239, 13218, 382059, 665956, 68009, 382000, 100039102, 100041787, 634825, 497114, 665927, 100038927, 100041952, 503491, 626682, 66298	3064	15	17763	3.47839	0.895471	0.0402283	2.57192
INTERPRO	IPR002366:Defensin propeptide	9	0.172018	0.00157578	23855, 100041890, 626708, 503556, 13236, 100041811, 13237, 13226, 13239, 13218, 382059, 665956, 68009, 382000, 100039102, 100041787, 634825, 497114, 665927, 100038927, 100041952, 503491, 626682, 66298	3064	15	17763	3.47839	0.895471	0.0402283	2.57192
SP_PIR_KEYWORDS	surface antigen	9	0.172018	0.00161769	21940, 17068, 12478, 110454, 20343, 12480, 21949, 12182, 12482	2855	16	17854	3.51764	0.562067	0.023315	2.3108
UP_SEQ_FEATURE	repeat:4	21	0.401376	0.00178092	23855, 114666, 69473, 100041811, 13236, 13237, 12990, 71623, 68723, 20758, 50775, 20754, 20755, 20756, 50774, 11808, 503491, 20618, 640223, 75586, 665295, 13226, 100043493, 16694, 100042514, 20765, 20766, 497114, 20762, 626682, 239611	1577	101	16021	2.1123	0.991787	0.147915	3.1215
GOTERM_MF_FAT	GO:0005529~sugar binding	50	0.955657	0.00194568	17312, 16643, 14134, 474145, 435921, 381809, 20343, 53856, 16640, 80782, 19695, 69165, 19693, 19694, 16637, 239447, 16636, 16639, 16635, 16634, 677440, 244646, 77998, 69036, 246278, 12515, 69142, 67709, 16627, 69810, 16429, 94071, 17194, 17195, 30053, 56619, 170776, 170779, 232414, 232415, 100043863, 241391, 70192, 27007, 170733, 108078, 73149, 170786, 56760, 14128, 56620, 170780	2419	181	13288	1.51745	0.751067	0.0562939	2.90192
UP_SEQ_FEATURE	domain:Beta/gamma crystallin 'Greek key' 2	7	0.133792	0.00205392	12968, 12969, 12966, 12967, 12958, 12964, 12965	1577	15	16021	4.74094	0.996069	0.163623	3.59179
UP_SEQ_FEATURE	domain:Beta/gamma crystallin 'Greek key' 3	7	0.133792	0.00205392	12968, 12969, 12966, 12967, 12958, 12964, 12965	1577	15	16021	4.74094	0.996069	0.163623	3.59179
UP_SEQ_FEATURE	domain:Beta/gamma crystallin 'Greek key' 4	7	0.133792	0.00205392	12968, 12969, 12966, 12967, 12958, 12964, 12965	1577	15	16021	4.74094	0.996069	0.163623	3.59179
UP_SEQ_FEATURE	domain:Beta/gamma crystallin 'Greek key' 1	7	0.133792	0.00205392	12968, 12969, 12966, 12967, 12958, 12964, 12965	1577	15	16021	4.74094	0.996069	0.163623	3.59179
SP_PIR_KEYWORDS	Intermediate filament	23	0.439602	0.00215344	16675, 16660, 16672, 114566, 16670, 16682, 53622, 70810, 94179, 16691, 223917, 66809, 406221, 66322, 406223, 406222, 16666, 110310, 16668, 16669, 16687, 16688, 16679	2855	74	17854	1.94368	0.666943	0.0300784	3.06508
INTERPRO	IPR001811:Small chemokine, interleukin-8-like	15	0.286697	0.00230248	100039939, 57349, 100042544, 330122, 100039789, 20306, 20304, 20309, 20307, 18829, 100040048, 65956, 16963, 100042493, 100039131, 24047, 100039193, 100039863, 100038965, 56838, 100039848, 100040035, 541307, 100039053, 55985, 17329	3064	37	17763	2.35027	0.963152	0.0572419	3.73695
INTERPRO	IPR018073:Proteinase inhibitor I25, cystatin, conserved site	10	0.191131	0.00233058	433016, 78240, 209294, 385643, 268885, 100034684, 16644, 58214, 20862, 20863, 20861	3064	19	17763	3.05122	0.964608	0.056934	3.78174
SP_PIR_KEYWORDS	acute phase	11	0.210245	0.0024116	18405, 17194, 20208, 18406, 20209, 18407, 20700, 20701, 20211, 19695, 19694	2855	24	17854	2.86623	0.708117	0.0327334	3.4266
KEGG_PATHWAY	mmu00980:Metabolism of xenobiotics by cytochrome P450	27	0.516055	0.00244449	14858, 94215, 71773, 100041375, 107141, 53973, 626327, 14857, 100727, 552899, 13088, 13089, 26876, 13106, 226105, 22238, 100043108, 100041449, 13090, 545288, 433247, 337924, 13113, 13099, 13112, 13097, 69888, 13098, 13114, 13096, 13094	1339	66	5738	1.75307	0.322367	0.0347588	2.90899
UP_SEQ_FEATURE	transmembrane region	453	8.65826	0.0025439	14377, 258327, 15019, 225192, 258738, 258733, 258734, 381246, 258731, 258732, 235256, 23793, 17288, 100038993, 17287, 78369, 100042851, 58210, 75689, 258869, 52614, 100043497, 258730, 57255, 258488, 258478, 258727, 14289, 11495, 57254, 57252, 257913, 74675, 258728, 110168, 258729, 235435, 258491, 258304, 258490, 14290, 14291, 100041219, 230828, 258308, 258307, 258498, 100043461, 242093, 245308, 9…	1577	4113	16021	1.11892	0.998953	0.193005	4.43046
INTERPRO	IPR016044:Filament	23	0.439602	0.00263337	16675, 16660, 16672, 114566, 16670, 16682, 53622, 70810, 94179, 16691, 223917, 66809, 406221, 66322, 406223, 406222, 16666, 110310, 16668, 16669, 16687, 16688, 16679	3064	70	17763	1.90483	0.977085	0.0630288	4.26308
UP_SEQ_FEATURE	repeat:3	23	0.439602	0.0027002	23855, 114666, 69473, 100041811, 13236, 13237, 12990, 71623, 68723, 20758, 20759, 50775, 20754, 20755, 20756, 50774, 11808, 503491, 640223, 75586, 665295, 13226, 66708, 100043493, 108078, 16694, 100042514, 20765, 20766, 497114, 66380, 20763, 20762, 626682, 20760, 239611	1577	119	16021	1.96354	0.999314	0.198069	4.69655
UP_SEQ_FEATURE	repeat:14	10	0.191131	0.00291519	68723, 114666, 50775, 20754, 665295, 20766, 50774, 12990, 100043493, 239611, 16694	1577	32	16021	3.17474	0.999616	0.206517	5.0614
INTERPRO	IPR002213:UDP-glucuronosyl/UDP-glucosyltransferase	8	0.152905	0.00292733	22238, 243085, 223337, 94215, 100727, 105887, 552899, 71773, 100559	3064	13	17763	3.56758	0.984976	0.0686814	4.72822
SP_PIR_KEYWORDS	cytolysis	8	0.152905	0.00320455	14938, 14939, 18646, 14941, 14940, 14944, 14943, 14942	2855	14	17854	3.57348	0.805426	0.0421628	4.52918
SP_PIR_KEYWORDS	steroidogenesis	8	0.152905	0.00320455	13079, 100043456, 15494, 13074, 15493, 100043461, 13072, 15497, 15496, 15495	2855	14	17854	3.57348	0.805426	0.0421628	4.52918
UP_SEQ_FEATURE	repeat:2	27	0.516055	0.00330352	114666, 23855, 69473, 100041811, 13236, 13237, 665032, 12990, 71623, 72040, 68723, 20758, 20759, 50775, 20754, 20755, 20756, 50774, 11808, 23927, 503491, 622707, 20618, 640223, 75586, 665295, 13226, 66708, 100043493, 108078, 16694, 100042514, 20765, 20766, 20763, 66380, 497114, 20762, 239611, 20760, 626682	1577	151	16021	1.81654	0.999866	0.224849	5.71708
KEGG_PATHWAY	mmu00983:Drug metabolism	21	0.401376	0.00351116	94215, 17962, 639869, 71773, 100041375, 13909, 53973, 13897, 100727, 552899, 13086, 13085, 22238, 233005, 619653, 330491, 436059, 234673, 382053, 100041449, 13884, 337924, 13113, 13112, 13114	1339	48	5738	1.87481	0.428367	0.0455355	4.15386
PIR_SUPERFAMILY	PIRSF002021:Ly-6-like protein	9	0.172018	0.00370331	17068, 100041546, 110454, 17067, 68311, 546644, 17071, 76486, 57248, 67038	1912	13	8136	2.94593	0.876627	0.148678	5.28828
GOTERM_MF_FAT	GO:0005537~mannose binding	9	0.172018	0.00380233	170786, 239447, 17194, 17195, 69142, 170776, 170779, 69165, 170780	2419	16	13288	3.08991	0.934128	0.103092	5.59754
INTERPRO	IPR015549:Olfactory receptor MOR156	5	0.0955657	0.00380536	258508, 258503, 258457, 258504, 258505	3064	5	17763	5.79732	0.995745	0.0869773	6.10496
INTERPRO	IPR015541:Olfactory receptor MOR249	5	0.0955657	0.00380536	545205, 258325, 258411, 258410, 258272	3064	5	17763	5.79732	0.995745	0.0869773	6.10496
INTERPRO	IPR007990:Seminal vesicle autoantigen	5	0.0955657	0.00380536	18716, 387564, 71578, 20939, 84543	3064	5	17763	5.79732	0.995745	0.0869773	6.10496
SP_PIR_KEYWORDS	submandibular gland	6	0.114679	0.00380551	18048, 18716, 16623, 16622, 16618, 18050	2855	8	17854	4.69019	0.856943	0.0486367	5.357
GOTERM_MF_FAT	GO:0004982~N-formyl peptide receptor activity	7	0.133792	0.0038719	14762, 14290, 14289, 14291, 321020, 321021, 14294	2419	10	13288	3.84523	0.937332	0.101056	5.69717
INTERPRO	IPR001664:Intermediate filament protein	23	0.439602	0.00387774	16675, 16660, 16672, 114566, 16670, 16682, 53622, 70810, 94179, 16691, 223917, 66809, 406221, 66322, 406223, 406222, 16666, 110310, 16668, 16669, 16687, 16688, 16679	3064	72	17763	1.85192	0.996166	0.0871726	6.2176
INTERPRO	IPR018039:Intermediate filament protein, conserved site	23	0.439602	0.00387774	16675, 16660, 16672, 114566, 16670, 16682, 53622, 70810, 94179, 16691, 223917, 66809, 406221, 66322, 406223, 406222, 16666, 110310, 16668, 16669, 16687, 16688, 16679	3064	72	17763	1.85192	0.996166	0.0871726	6.2176
KEGG_PATHWAY	mmu05310:Asthma	16	0.30581	0.0041305	100042372, 671652, 100042579, 621968, 100043202, 100039790, 21947, 100043282, 100043204, 14968, 100042419, 667476, 16189, 667449, 16198, 16187, 100042410, 16153, 100042479, 16163, 15001	1339	33	5738	2.07772	0.482171	0.0493638	4.86993
GOTERM_BP_FAT	GO:0009593~detection of chemical stimulus	13	0.248471	0.00414397	387355, 387515, 387616, 387344, 387339, 387513, 387512, 387511, 387347, 353148, 353167, 353165, 387342	2373	31	13588	2.40126	0.999928	0.493901	6.99775
SMART	SM00701:PGRP	4	0.0764526	0.00420648	242100, 384997, 21946, 57757	956	4	9131	9.55126	0.64993	0.0566448	5.32564
SMART	SM00644:Ami_2	4	0.0764526	0.00420648	242100, 384997, 21946, 57757	956	4	9131	9.55126	0.64993	0.0566448	5.32564
UP_SEQ_FEATURE	binding site:NAD	12	0.229358	0.00421627	100039229, 100042746, 11870, 109979, 11872, 11871, 100043461, 100041325, 100042025, 100039875, 100040109, 100043456, 100042349, 15494, 15493, 16833, 26876, 15497, 15496, 15495	1577	46	16021	2.65022	0.999989	0.271075	7.24143
UP_SEQ_FEATURE	repeat:9	12	0.229358	0.00421627	114666, 75586, 665295, 12990, 100043493, 16694, 68723, 20754, 50775, 50774, 20766, 11808, 239611	1577	46	16021	2.65022	0.999989	0.271075	7.24143
UP_SEQ_FEATURE	repeat:10	12	0.229358	0.00421627	114666, 75586, 665295, 12990, 100043493, 16694, 68723, 20754, 50775, 50774, 20766, 11808, 239611	1577	46	16021	2.65022	0.999989	0.271075	7.24143
UP_SEQ_FEATURE	domain:MATH	7	0.133792	0.004276	668359, 245290, 399676, 399675, 399674, 207213, 17288, 399673, 436563, 17287, 668346	1577	17	16021	4.18318	0.99999	0.268023	7.34036
BIOCARTA	m_nuclearRsPathway:Nuclear Receptors in Lipid Metabolism and Toxicity	8	0.152905	0.00429922	13122, 18171, 13112, 13088, 631037, 12355, 13106, 13124	78	33	1171	3.63947	0.385446	0.0779383	4.77425
INTERPRO	IPR013600:Ly49-like N-terminal	9	0.172018	0.00429936	16637, 16636, 16639, 16628, 16627, 16635, 16634, 16630, 16631, 16640, 170733	3064	17	17763	3.06917	0.997909	0.094724	6.87129
SP_PIR_KEYWORDS	keratinization	10	0.191131	0.00458526	20758, 68723, 20759, 100042514, 229562, 20754, 20755, 20765, 20756, 20766, 20763, 20762, 20760	2855	22	17854	2.84254	0.904043	0.0569127	6.42114
PIR_SUPERFAMILY	PIRSF001182:papain	10	0.191131	0.0047587	26898, 218275, 56094, 13041, 56092, 58518, 214639, 56835, 64139, 70202	1912	16	8136	2.65952	0.93214	0.174829	6.74695
PIR_SUPERFAMILY	PIRSF005491:tumor associated protein MAGE	10	0.191131	0.0047587	17146, 17145, 278167, 17142, 17141, 17144, 71967, 17140, 17137, 17139, 17138, 667988, 100039436	1912	16	8136	2.65952	0.93214	0.174829	6.74695
INTERPRO	IPR003054:Type II keratin	12	0.229358	0.00476458	114566, 16682, 53622, 66322, 406223, 406222, 110310, 223917, 16691, 16687, 16679, 16688	3064	28	17763	2.48457	0.998929	0.102874	7.5876
INTERPRO	IPR006187:Claudin	12	0.229358	0.00476458	56173, 382265, 53624, 54420, 100040410, 625591, 100040937, 100039763, 56863, 57255, 546368, 73934, 114141, 238829, 619294, 75677, 73347	3064	28	17763	2.48457	0.998929	0.102874	7.5876
SMART	SM00407:IGc1	18	0.344037	0.00485643	14985, 14990, 224761, 15019, 266815, 15043, 432729, 320832, 14968, 110696, 12480, 14997, 224756, 399549, 667977, 224753, 224754, 100038947, 15001	956	83	9131	2.07136	0.702457	0.0618072	6.12476
GOTERM_MF_FAT	GO:0008009~chemokine activity	15	0.286697	0.00508858	100039939, 57349, 100042544, 330122, 100039789, 20306, 20304, 20309, 20307, 18829, 100040048, 65956, 16963, 100042493, 100039131, 24047, 100039193, 100039863, 100038965, 56838, 100039848, 100040035, 541307, 100039053, 55985, 17329	2419	38	13288	2.16836	0.973814	0.126204	7.42386
UP_SEQ_FEATURE	domain:NACHT	8	0.152905	0.00523667	330490, 243874, 446099, 76858, 243880, 210045, 233001, 83564	1577	23	16021	3.53362	0.999999	0.310803	8.91802
GOTERM_BP_FAT	GO:0031424~keratinization	12	0.229358	0.00523854	68723, 20758, 20759, 100042514, 229562, 20754, 20755, 20765, 20756, 20766, 20763, 20762, 16687, 16688, 20760	2373	28	13588	2.45404	0.999994	0.552444	8.76752
INTERPRO	IPR013094:Alpha/beta hydrolase fold-3	7	0.133792	0.0054794	639634, 230890, 546849, 381572, 329993, 627085, 435815	3064	11	17763	3.68921	0.999617	0.115682	8.67816
UP_SEQ_FEATURE	sequence variant	52	0.993884	0.0054986	100040603, 23855, 100041639, 110454, 15043, 16643, 11871, 57248, 26898, 20209, 12525, 16183, 16182, 16640, 80782, 20670, 19746, 21674, 12097, 15109, 16639, 18736, 100043684, 450219, 100043686, 12966, 16635, 16634, 100043688, 53791, 57252, 497114, 15209, 626682, 56546, 100040563, 639781, 13236, 100041811, 13237, 56519, 15445, 21957, 17227, 64139, 94071, 100040631, 20494, 16160, 12352, 17339, 11808…	1577	362	16021	1.45933	1	0.316736	9.34375
SMART	SM00200:SEA	8	0.152905	0.00557317	320454, 73732, 231382, 63859, 243083, 194597, 19143, 435845	956	22	9131	3.47318	0.751323	0.0672146	6.99878
UP_SEQ_FEATURE	metal ion-binding site:Calcium; via carbonyl oxygen	9	0.172018	0.00561138	26970, 170786, 18780, 22072, 69836, 100043684, 100043686, 18778, 100043688, 26565, 69165	1577	29	16021	3.15284	1	0.315448	9.52648
GOTERM_BP_FAT	GO:0006027~glycosaminoglycan catabolic process	6	0.114679	0.00566381	242100, 384997, 21946, 332427, 69541, 57757	2373	8	13588	4.29456	0.999998	0.557391	9.44651
BIOCARTA	m_erythPathway:Erythrocyte Differentiation Pathway	5	0.0955657	0.00571254	12981, 16198, 12985, 16187, 13856	78	12	1171	6.25534	0.476579	0.0883336	6.29774
SMART	SM00247:XTALbg	7	0.133792	0.00578275	12968, 12969, 12966, 12967, 12958, 12964, 12965	956	17	9131	3.93287	0.764038	0.0664548	7.25293
GOTERM_MF_FAT	GO:0070011~peptidase activity, acting on L-amino acid peptides	135	2.58028	0.00604256	56094, 56092, 75106, 117066, 244486, 11537, 16541, 667277, 66473, 116913, 13041, 100040208, 23793, 109821, 19143, 17288, 19144, 109820, 23925, 17287, 435889, 71829, 57256, 22072, 22074, 66901, 11495, 22073, 73481, 13706, 17392, 56640, 17393, 30800, 14938, 76701, 218275, 14939, 386551, 546055, 71287, 14071, 73677, 545055, 64139, 320454, 625530, 235631, 238405, 109697, 238406, 58518, 194597, 384806…	2419	603	13288	1.22982	0.986799	0.143202	8.75703
INTERPRO	IPR002119:Histone H2A	11	0.210245	0.00605486	100042929, 665433, 100042927, 100042939, 68231, 15267, 100042840, 547160, 76383, 236663, 547210, 100042922, 100042931, 385317, 547154, 67334, 100042943, 385328, 100042944, 319171, 100042946	3064	25	17763	2.55082	0.999833	0.125234	9.54731
SP_PIR_KEYWORDS	gpi-anchor	32	0.611621	0.00626358	67133, 11870, 110454, 22242, 11872, 68311, 109979, 546644, 11871, 20690, 70163, 11650, 57248, 242122, 100043822, 16429, 58866, 13479, 17071, 54215, 620395, 11648, 100041546, 76486, 57256, 12182, 21667, 17068, 76942, 17067, 69363, 232973, 56746, 71854	2855	124	17854	1.61383	0.95942	0.0751815	8.67391
GOTERM_MF_FAT	GO:0042379~chemokine receptor binding	15	0.286697	0.00663265	100039939, 57349, 100042544, 330122, 100039789, 20306, 20304, 20309, 20307, 18829, 100040048, 65956, 16963, 100042493, 100039131, 24047, 100039193, 100039863, 100038965, 56838, 100039848, 100040035, 541307, 100039053, 55985, 17329	2419	39	13288	2.11276	0.991361	0.151126	9.57267
INTERPRO	IPR001039:MHC class I, alpha chain, alpha1 and alpha2	15	0.286697	0.006736	14990, 14985, 224761, 15019, 266815, 15043, 110696, 12480, 14997, 224756, 399549, 667977, 224753, 547347, 224754	3064	41	17763	2.12097	0.999937	0.1364	10.566
UP_SEQ_FEATURE	lipid moiety-binding region:GPI-anchor amidated glycine	8	0.152905	0.00677566	100041546, 110454, 17067, 546644, 17071, 56746, 76486, 242122, 57248	1577	24	16021	3.38639	1	0.36028	11.3927
SP_PIR_KEYWORDS	nucleosome core	15	0.286697	0.00683285	100042929, 665433, 100042927, 21958, 21959, 100042840, 19120, 547160, 76383, 100042931, 385328, 319171, 100042939, 68231, 15267, 69389, 547210, 236663, 100042922, 19118, 100042943, 19119, 547154, 100042944, 100042946	2855	44	17854	2.13191	0.969703	0.0798836	9.4265
SP_PIR_KEYWORDS	chemotaxis	19	0.36315	0.00686474	12765, 14290, 73381, 100042544, 14294, 100039789, 330122, 20306, 20304, 20309, 20307, 18829, 65956, 16963, 100042493, 100039131, 24047, 100038965, 56838, 227288, 100039848, 100040035, 14289, 13587, 100039053, 55985, 16841	2855	62	17854	1.91642	0.970195	0.0784514	9.46848
PIR_SUPERFAMILY	PIRSF005569:ultra-high-sulfur keratin	7	0.133792	0.007184	114666, 640223, 50775, 670533, 75586, 665295, 50774, 71623, 432600	1912	9	8136	3.30962	0.982861	0.237455	10.02
PIR_SUPERFAMILY	PIRSF001638:cystatin	7	0.133792	0.007184	209294, 408196, 100034684, 100038854, 13012, 20862, 20863, 20861	1912	9	8136	3.30962	0.982861	0.237455	10.02
UP_SEQ_FEATURE	repeat:5	17	0.324924	0.00722366	23855, 114666, 100041811, 13236, 13237, 12990, 71623, 68723, 20754, 50775, 20755, 20756, 50774, 11808, 503491, 640223, 75586, 13226, 665295, 100043493, 16694, 100042514, 20766, 497114, 20762, 626682, 239611	1577	84	16021	2.05602	1	0.371882	12.1011
SP_PIR_KEYWORDS	antiviral	5	0.0955657	0.00744532	15962, 15967, 15968, 15965, 15969	2855	6	17854	5.21133	0.977881	0.0829753	10.2297
BIOCARTA	m_il17Pathway:IL 17 Signaling Pathway	5	0.0955657	0.00784382	12525, 12500, 12985, 16187, 16171	78	13	1171	5.77416	0.589281	0.105268	8.55314
UP_SEQ_FEATURE	repeat:6	15	0.286697	0.00850768	114666, 23855, 640223, 13236, 100041811, 13237, 75586, 665295, 13226, 12990, 71623, 100043493, 16694, 68723, 50775, 20754, 20766, 50774, 497114, 11808, 503491, 20762, 239611, 626682	1577	71	16021	2.1463	1	0.414504	14.1018
UP_SEQ_FEATURE	domain:Ig-like C1-type	8	0.152905	0.00862637	15019, 639774, 242627, 15043, 329919, 195564, 14968, 639781	1577	25	16021	3.25093	1	0.411666	14.2846
GOTERM_BP_FAT	GO:0006953~acute-phase response	12	0.229358	0.00951474	18405, 20208, 18406, 20209, 18407, 20700, 20701, 20211, 19695, 24058, 11625, 19694	2373	30	13588	2.29043	1	0.72506	15.3818
PIR_SUPERFAMILY	PIRSF500453:gamma crystallin	6	0.114679	0.00969771	12968, 12969, 12966, 12967, 12964, 12965	1912	7	8136	3.64734	0.995898	0.290726	13.2993
UP_SEQ_FEATURE	repeat:8	13	0.248471	0.00976099	114666, 640223, 75586, 665295, 12990, 71623, 100043493, 16694, 68723, 20754, 50775, 20766, 50774, 11808, 239611	1577	58	16021	2.27705	1	0.444134	16.0132
UP_SEQ_FEATURE	repeat:1	25	0.477829	0.00982412	114666, 23855, 69473, 100041811, 13236, 13237, 665032, 12990, 71623, 72040, 20758, 20759, 50775, 20754, 20755, 20756, 50774, 11808, 23927, 503491, 622707, 20618, 640223, 75586, 665295, 13226, 66708, 100043493, 108078, 16694, 100042514, 20766, 20763, 497114, 66380, 20762, 239611, 20760, 626682	1577	148	16021	1.71607	1	0.439091	16.1084
INTERPRO	IPR015538:Olfactory receptor MOR121-related	5	0.0955657	0.00985335	258482, 257978, 258502, 236785, 258507	3064	6	17763	4.8311	0.999999	0.190745	15.0923
INTERPRO	IPR004865:Sp100	6	0.114679	0.0103601	665338, 665317, 100040158, 434484, 100041903, 381287, 100039723, 100040213, 319997, 114564, 100040956, 20684, 100040994, 620078	3064	9	17763	3.86488	1	0.196927	15.8075
KEGG_PATHWAY	mmu00590:Arachidonic acid metabolism	30	0.573394	0.0105295	26970, 666168, 69836, 546837, 107141, 12409, 18780, 13109, 13088, 13089, 546842, 13106, 226105, 11689, 11688, 18778, 100043108, 26565, 277753, 435802, 13090, 100040843, 545288, 433247, 71522, 13099, 13097, 69888, 13098, 13117, 13096, 230639, 13119, 13094	1339	83	5738	1.5489	0.814198	0.113274	11.9865
UP_SEQ_FEATURE	domain:UBA	11	0.210245	0.0106756	237300, 236574, 667384, 381393, 212225, 631010, 664831, 664821, 545814, 665669, 665654, 622474, 665662, 545204, 100041050, 27263, 244179, 75011, 244178, 100041193, 627924, 272667	1577	45	16021	2.48335	1	0.459471	17.3826
INTERPRO	IPR017970:Homeobox, conserved site	53	1.013	0.0110414	15396, 15398, 15399, 71468, 15395, 15421, 13393, 18935, 18092, 252829, 20476, 18509, 15425, 15285, 20471, 15423, 17286, 73614, 16814, 100039551, 666312, 18736, 252830, 20231, 15430, 15432, 15431, 15437, 15438, 15434, 545921, 15436, 15209, 18420, 209448, 12592, 50916, 12591, 246791, 11859, 27140, 103889, 15403, 15400, 666337, 228731, 15404, 19127, 18999, 666381, 21908, 245583, 16917, 625574, 20429…	3064	222	17763	1.38405	1	0.205802	16.7599
PIR_SUPERFAMILY	PIRSF001875:alpha-defensin	9	0.172018	0.0117291	23855, 100041890, 626708, 503556, 13236, 100041811, 13237, 13226, 13239, 13218, 382059, 665956, 68009, 382000, 100039102, 100041787, 634825, 497114, 665927, 100038927, 100041952, 503491, 626682, 66298	1912	15	8136	2.55314	0.998712	0.323911	15.8675
PIR_SUPERFAMILY	PIRSF001878:crotamine	5	0.0955657	0.0123337	116746, 81007, 244334, 56519, 27358	1912	5	8136	4.25523	0.999088	0.32217	16.6181
PIR_SUPERFAMILY	PIRSF002572:PIP-GCDFP-15	5	0.0955657	0.0123337	18716, 387564, 71578, 20939, 84543	1912	5	8136	4.25523	0.999088	0.32217	16.6181
PIR_SUPERFAMILY	PIRSF018538:PIRSF018538	5	0.0955657	0.0123337	626970, 233090, 381970, 100043836, 110187, 494519, 233099	1912	5	8136	4.25523	0.999088	0.32217	16.6181
UP_SEQ_FEATURE	repeat:7	14	0.267584	0.0125656	114666, 640223, 75586, 665295, 12990, 71623, 100043493, 16694, 68723, 20754, 50775, 20766, 50774, 11808, 20762, 239611	1577	67	16021	2.12281	1	0.508215	20.1461
SMART	SM00131:KU	7	0.133792	0.0137909	11699, 629747, 21789, 209351, 277343, 433502, 641368	956	20	9131	3.34294	0.968502	0.145445	16.4972
PIR_SUPERFAMILY	PIRSF002282:cytoskeletal keratin	21	0.401376	0.0138771	16675, 16660, 16672, 114566, 16670, 16682, 53622, 70810, 94179, 16691, 223917, 66809, 406221, 406222, 16666, 110310, 16668, 16669, 16687, 16688, 16679	1912	53	8136	1.68603	0.999622	0.339539	18.5061
SP_PIR_KEYWORDS	saliva	4	0.0764526	0.0143688	16623, 83380, 16618, 19194	2855	4	17854	6.25359	0.999377	0.151282	18.8603
GOTERM_MF_FAT	GO:0008233~peptidase activity	137	2.6185	0.0144947	56094, 56092, 75106, 117066, 244486, 11537, 16541, 667277, 66473, 116913, 13041, 100040208, 23793, 109821, 19143, 17288, 19144, 109820, 23925, 17287, 435889, 71829, 57256, 22072, 22074, 66901, 11495, 22073, 73481, 13706, 17392, 56640, 17393, 30800, 14938, 76701, 218275, 14939, 386551, 546055, 71287, 14071, 73677, 545055, 64139, 320454, 625530, 235631, 238405, 109697, 238406, 58518, 194597, 384806…	2419	629	13288	1.19645	0.99997	0.293546	19.81
UP_SEQ_FEATURE	metal ion-binding site:Calcium	13	0.248471	0.0145101	26970, 74419, 69836, 100043684, 244199, 100043686, 100043688, 18778, 26565, 170786, 22072, 18780, 170776, 170779, 69165	1577	61	16021	2.16507	1	0.552286	22.8978
UP_SEQ_FEATURE	binding site:Heme (covalent; via 1 link)	4	0.0764526	0.015127	666168, 100040843, 631037, 13117, 13119, 277753	1577	6	16021	6.77278	1	0.560129	23.7522
INTERPRO	IPR011161:MHC class I-like antigen recognition	16	0.30581	0.0152847	14990, 14985, 224761, 15019, 266815, 15043, 215728, 110696, 670558, 12480, 14997, 224756, 399549, 667977, 224753, 224754	3064	49	17763	1.893	1	0.270281	22.4684
UP_SEQ_FEATURE	propeptide:Removed in mature form	33	0.630734	0.0158377	67133, 11870, 110454, 22242, 11872, 68311, 109979, 546644, 11871, 20690, 70163, 11650, 242122, 57248, 100043822, 58866, 13479, 100042311, 17071, 54215, 100041120, 11648, 100041546, 14699, 76486, 57256, 100041703, 17068, 76942, 17067, 69363, 18587, 232973, 56746, 71854, 13119	1577	220	16021	1.52387	1	0.569712	24.7251
INTERPRO	IPR015543:Olfactory receptor MOR222-like	4	0.0764526	0.0178446	258530, 258384, 258529, 258065	3064	4	17763	5.79732	1	0.304523	25.7322
INTERPRO	IPR001010:Thionin	4	0.0764526	0.0178446	670533, 75586, 16705, 432600	3064	4	17763	5.79732	1	0.304523	25.7322
INTERPRO	IPR015510:Peptidoglycan recognition protein	4	0.0764526	0.0178446	242100, 384997, 21946, 57757	3064	4	17763	5.79732	1	0.304523	25.7322
INTERPRO	IPR006619:Peptidoglycan recognition protein, metazoa/bacteria	4	0.0764526	0.0178446	242100, 384997, 21946, 57757	3064	4	17763	5.79732	1	0.304523	25.7322
INTERPRO	IPR002502:N-acetylmuramoyl-L-alanine amidase, family 2	4	0.0764526	0.0178446	242100, 384997, 21946, 57757	3064	4	17763	5.79732	1	0.304523	25.7322
INTERPRO	IPR006178:Allergen Fel d 1, chain 1	4	0.0764526	0.0178446	100043868, 100043860, 11354, 57426	3064	4	17763	5.79732	1	0.304523	25.7322
SMART	SM00096:UTG	4	0.0764526	0.0178963	100043868, 100043860, 11354, 57426	956	6	9131	6.3675	0.988852	0.177578	20.8992
GOTERM_CC_FAT	GO:0001533~cornified envelope	9	0.172018	0.0185967	68723, 20758, 20759, 100042514, 20754, 20755, 20756, 20765, 20129, 20763, 20762, 20760	2408	19	12504	2.4597	0.998309	0.549682	22.5572
INTERPRO	IPR011500:GPCR, family 3, nine cysteines region	10	0.191131	0.0193422	625580, 100042039, 624512, 628185, 100041983, 627111, 100042724, 545874, 22312, 22313, 100042695, 22310, 22311, 100042810, 100042653, 100042591, 665210, 210876, 100042790, 319210, 216144, 637021, 100042894, 625353, 625605, 100042891, 100042688, 100042848, 22301, 22305, 627132, 22306, 100042703, 100042681, 672125, 100042781, 624765, 56552, 108072, 665227, 434109, 100009609, 100042673, 434110, 6248…	3064	25	17763	2.31893	1	0.321902	27.5813
INTERPRO	IPR017329:Serine protease, transmembrane, TMPRSS11A	5	0.0955657	0.0198656	320454, 231382, 243083, 194597, 435845	3064	7	17763	4.14095	1	0.325386	28.2172
INTERPRO	IPR006904:Protein of unknown function DUF716	5	0.0955657	0.0198656	235135, 433365, 66561, 625123, 69457, 625060, 240819	3064	7	17763	4.14095	1	0.325386	28.2172
INTERPRO	IPR004832:TCL1/MTCP1	5	0.0955657	0.0198656	27380, 27378, 21432, 27382, 27379	3064	7	17763	4.14095	1	0.325386	28.2172
SMART	SM00589:PRY	10	0.191131	0.0200265	622117, 632126, 237754, 215061, 216781, 244448, 214158, 192194, 333307, 27028	956	40	9131	2.38781	0.993508	0.189321	23.0979
GOTERM_MF_FAT	GO:0008745~N-acetylmuramoyl-L-alanine amidase activity	4	0.0764526	0.0207947	242100, 384997, 21946, 57757	2419	4	13288	5.49318	1	0.383686	27.2211
GOTERM_CC_FAT	GO:0042612~MHC class I protein complex	15	0.286697	0.0217181	14990, 14985, 224761, 15019, 266815, 15043, 110696, 12480, 14997, 224756, 399549, 667977, 224753, 547347, 224754	2408	42	12504	1.85453	0.999428	0.563733	25.845
UP_SEQ_FEATURE	glycosylation site:O-linked (GalNAc...)	10	0.191131	0.0219911	12981, 226115, 12985, 63859, 627480, 100039744, 16183, 12643, 14071, 69592	1577	43	16021	2.3626	1	0.684003	32.673
GOTERM_MF_FAT	GO:0003796~lysozyme activity	6	0.114679	0.0222588	278203, 67328, 77397, 75622, 332427, 69541	2419	10	13288	3.29591	1	0.394838	28.8492
INTERPRO	IPR017995:Homeobox protein, antennapedia type	7	0.133792	0.0223275	15403, 15412, 15425, 15416, 15404, 15436, 15423	3064	14	17763	2.89866	1	0.354005	31.1388
COG_ONTOLOGY	Cell envelope biogenesis, outer membrane / Carbohydrate transport and metabolism	5	0.0955657	0.0230684	100043456, 15494, 15493, 100043461, 15497, 15496, 15495	169	14	2040	4.31107	0.415377	0.163835	16.8888
BIOCARTA	m_asbcellPathway:Antigen Dependent B Cell Activation	4	0.0764526	0.0234548	16189, 16183, 21947, 16153	78	10	1171	6.00513	0.931572	0.257696	23.6228
INTERPRO	IPR006586:ADAM, cysteine-rich	12	0.229358	0.0234947	11495, 13525, 238405, 384814, 238406, 13526, 23793, 244486, 546055, 382007, 384806, 280667	3064	34	17763	2.04611	1	0.364883	32.4847
UP_SEQ_FEATURE	short sequence motif:NPA 1	5	0.0955657	0.0242235	11827, 11833, 17339, 11831, 11832	1577	12	16021	4.23298	1	0.712474	35.3553
UP_SEQ_FEATURE	short sequence motif:NPA 2	5	0.0955657	0.0242235	11827, 11833, 17339, 11831, 11832	1577	12	16021	4.23298	1	0.712474	35.3553
INTERPRO	IPR002083:MATH	8	0.152905	0.0245338	433624, 399673, 668356, 100043188, 668359, 245290, 399676, 668353, 399675, 399674, 207213, 17288, 436563, 668341, 383977, 17287, 668346	3064	18	17763	2.57659	1	0.373768	33.6619
BIOCARTA	m_compPathway:Complement Pathway	5	0.0955657	0.0260943	17194, 628648, 12274, 50930, 544944, 667277	78	18	1171	4.17023	0.949602	0.258278	25.9342
SP_PIR_KEYWORDS	iron storage	5	0.0955657	0.0265559	100042782, 83457, 434727, 434726, 434729, 434728	2855	8	17854	3.90849	0.999999	0.257998	32.2038
SP_PIR_KEYWORDS	milk protein	5	0.0955657	0.0265559	22373, 12994, 12992, 12991, 12990	2855	8	17854	3.90849	0.999999	0.257998	32.2038
GOTERM_CC_FAT	GO:0001669~acrosomal vesicle	15	0.286697	0.0266551	21755, 21756, 67407, 329954, 20690, 21884, 56872, 22789, 74468, 76856, 53878, 69363, 78128, 75622, 66742	2408	43	12504	1.8114	0.999898	0.600911	30.7821
GOTERM_MF_FAT	GO:0009055~electron carrier activity	49	0.936544	0.0270056	672195, 666168, 12763, 100041375, 107141, 670717, 110115, 13109, 13086, 13088, 73988, 13089, 13101, 13108, 13106, 226105, 13085, 13105, 233005, 631037, 277753, 13090, 100040843, 545288, 337924, 100040665, 13113, 13099, 13112, 13097, 13098, 13114, 380997, 13117, 13096, 13119, 13094, 13122, 67133, 53973, 13124, 71754, 13079, 56185, 330491, 243881, 100043108, 192289, 631304, 100041449, 433247, 54512…	2419	202	13288	1.3325	1	0.446967	33.8969
UP_SEQ_FEATURE	region of interest:S-100-like	3	0.0573394	0.0271133	68723, 229574, 20129	1577	3	16021	10.1592	1	0.746231	38.678
UP_SEQ_FEATURE	region of interest:Necessary for interaction with PNN	3	0.0573394	0.0271133	16668, 16691, 16669	1577	3	16021	10.1592	1	0.746231	38.678
GOTERM_BP_FAT	GO:0050906~detection of stimulus involved in sensory perception	14	0.267584	0.0279526	387355, 387515, 387513, 387616, 387344, 387339, 387512, 387511, 387347, 353148, 353167, 353165, 387342, 231252	2373	43	13588	1.86431	1	0.973118	39.0608
INTERPRO	IPR007677:DFNA5 protein	6	0.114679	0.0280782	74236, 270328, 450219, 331063, 83492, 665769, 76758	3064	11	17763	3.16218	1	0.41119	37.534
INTERPRO	IPR012347:Ferritin-related	6	0.114679	0.0280782	224247, 100042782, 83457, 434727, 434726, 434729, 434728	3064	11	17763	3.16218	1	0.41119	37.534
INTERPRO	IPR009040:Ferritin-like	6	0.114679	0.0280782	224247, 100042782, 83457, 434727, 434726, 434729, 434728	3064	11	17763	3.16218	1	0.41119	37.534
PIR_SUPERFAMILY	PIRSF001015:pyrimidine-specific ribonuclease/angiogenin	9	0.172018	0.0281872	93719, 328401, 93726, 503847, 93725, 13587, 13586, 11731, 11730	1912	17	8136	2.25277	1	0.553491	34.2103
SP_PIR_KEYWORDS	eye lens protein	8	0.152905	0.0301538	12968, 12969, 12966, 12967, 12958, 12964, 17339, 12965	2855	20	17854	2.50144	1	0.282681	35.7337
GOTERM_CC_FAT	GO:0042611~MHC protein complex	17	0.324924	0.0314822	14985, 14990, 224761, 15019, 266815, 15043, 14968, 110696, 12480, 14997, 224756, 399549, 667977, 224753, 547347, 15001, 224754	2408	52	12504	1.69761	0.999981	0.627952	35.3132
UP_SEQ_FEATURE	domain:EGF-like	13	0.248471	0.0321853	67133, 12627, 13525, 13526, 244486, 280667, 21667, 11495, 20343, 18646, 23793, 17288, 17287, 620395	1577	68	16021	1.94219	1	0.798592	44.1234
INTERPRO	IPR003990:Pancreatitis-associated protein	5	0.0955657	0.0343683	30053, 67709, 19695, 19693, 19694	3064	8	17763	3.62333	1	0.473795	43.8882
INTERPRO	IPR013642:Chloride channel calcium-activated	5	0.0955657	0.0343683	99709, 23844, 229933, 229927, 622139	3064	8	17763	3.62333	1	0.473795	43.8882
INTERPRO	IPR014034:Ferritin, conserved site	5	0.0955657	0.0343683	100042782, 83457, 434727, 434726, 434729, 434728	3064	8	17763	3.62333	1	0.473795	43.8882
INTERPRO	IPR015874:4-disulphide core	5	0.0955657	0.0343683	209232, 192201, 68221, 277343, 20568	3064	8	17763	3.62333	1	0.473795	43.8882
UP_SEQ_FEATURE	site:Reactive site	4	0.0764526	0.036455	209294, 100034684, 20862, 20863, 20861	1577	8	16021	5.07958	1	0.832457	48.3504
INTERPRO	IPR007111:NACHT nucleoside triphosphatase	11	0.210245	0.0379886	330490, 243874, 446099, 76858, 384752, 232827, 243880, 235779, 210045, 233001, 83564	3064	32	17763	1.99283	1	0.504419	47.2647
INTERPRO	IPR002957:Keratin, type I	11	0.210245	0.0379886	16675, 16660, 16672, 16670, 406221, 16666, 70810, 94179, 16668, 16669, 66809	3064	32	17763	1.99283	1	0.504419	47.2647
INTERPRO	IPR015548:Olfactory receptor MOR160	4	0.0764526	0.0389035	257943, 258277, 258278, 259038	3064	5	17763	4.63786	1	0.508493	48.0872
INTERPRO	IPR008068:Cytochrome P450, E-class, group I, CYP2B-like	4	0.0764526	0.0389035	13090, 13088, 13089, 13094	3064	5	17763	4.63786	1	0.508493	48.0872
INTERPRO	IPR013282:Apoptosis regulator, Bcl-2 related	4	0.0764526	0.0389035	100039689, 12047, 12046, 12044	3064	5	17763	4.63786	1	0.508493	48.0872
INTERPRO	IPR006081:Alpha defensin	4	0.0764526	0.0389035	23855, 13236, 100041811, 626708, 13237, 13226, 13239, 100041787, 497114, 100041952, 100038927, 503491, 626682	3064	5	17763	4.63786	1	0.508493	48.0872
COG_ONTOLOGY	Signal transduction mechanisms / Cytoskeleton / Cell division and chromosome partitioning / General function prediction only	9	0.172018	0.0390668	170725, 383925, 234421, 70902, 74686, 17898, 29866, 59310, 73259, 17906	169	48	2040	2.26331	0.600107	0.204783	27.0845
GOTERM_BP_FAT	GO:0034097~response to cytokine stimulus	11	0.210245	0.0408961	20703, 20704, 20304, 66107, 20700, 628900, 20701, 20702, 16625, 20717, 20714	2373	32	13588	1.96834	1	0.993564	51.7843
PIR_SUPERFAMILY	PIRSF005678:glucuronosyltransferase	7	0.133792	0.0410066	22238, 243085, 223337, 94215, 100727, 105887, 552899, 100559	1912	12	8136	2.48222	1	0.675197	45.8366
PIR_SUPERFAMILY	PIRSF038350:natural killer receptor Ly49	7	0.133792	0.0410066	16637, 16639, 16628, 16627, 16635, 16630, 16631, 16640, 170733	1912	12	8136	2.48222	1	0.675197	45.8366
UP_SEQ_FEATURE	metal ion-binding site:Zinc 2; catalytic	5	0.0955657	0.0418207	83995, 13479, 71854, 17392, 17393	1577	14	16021	3.62827	1	0.867225	53.2351
SP_PIR_KEYWORDS	hdl	7	0.133792	0.0420485	20208, 20209, 18979, 66113, 11808, 68453, 20211	2855	17	17854	2.57501	1	0.366459	46.2237
PIR_SUPERFAMILY	PIRSF500264:alpha-2u-globulin	4	0.0764526	0.042662	100039089, 100041687, 100039150, 100039206, 100039177, 100039008, 17841, 17840, 100039028, 100039116, 17844, 17842, 17843, 100039054, 100039247, 100041658, 100038948	1912	4	8136	4.25523	1	0.672973	47.1898
PIR_SUPERFAMILY	PIRSF017009:Arabidopsis thaliana hypothetical protein F23N14.80	4	0.0764526	0.042662	668359, 245290, 399675, 399674, 207213, 399673, 436563, 668346	1912	4	8136	4.25523	1	0.672973	47.1898
PIR_SUPERFAMILY	PIRSF002013:biliary glycoprotein	4	0.0764526	0.042662	26367, 26366, 67315, 67084	1912	4	8136	4.25523	1	0.672973	47.1898
PIR_SUPERFAMILY	PIRSF002248:keratin high-sulfur matrix protein IIIA	4	0.0764526	0.042662	665891, 100041477, 71453, 75586, 68673, 100041488, 100041412	1912	4	8136	4.25523	1	0.672973	47.1898
INTERPRO	IPR001762:Blood coagulation inhibitor, Disintegrin	12	0.229358	0.0429463	11495, 13525, 238405, 384814, 238406, 13526, 23793, 244486, 546055, 382007, 384806, 280667	3064	37	17763	1.88021	1	0.539773	51.5797
INTERPRO	IPR018069:Whey acidic protein, 4-disulphide core, conserved site	7	0.133792	0.043776	209232, 192200, 22373, 192201, 68221, 277343, 20568	3064	16	17763	2.53633	1	0.54238	52.2686
INTERPRO	IPR007237:CD20/IgE Fc receptor beta subunit	7	0.133792	0.043776	69826, 170813, 60361, 64381, 69416, 12482, 269063	3064	16	17763	2.53633	1	0.54238	52.2686
GOTERM_MF_FAT	GO:0016713~oxidoreductase activity, acting on paired donors, with incorporation or reduction of molecular oxygen, reduced iron-sulfur protein as one donor, and incorporation of one atom of oxygen	4	0.0764526	0.0449732	110115, 666168, 100040843, 13072, 13117, 13119	2419	5	13288	4.39454	1	0.619524	50.1318
GOTERM_MF_FAT	GO:0042834~peptidoglycan binding	4	0.0764526	0.0449732	242100, 384997, 21946, 57757	2419	5	13288	4.39454	1	0.619524	50.1318
UP_SEQ_FEATURE	domain:Ig-like V-type	17	0.324924	0.0473092	74603, 100043314, 26367, 71326, 12525, 230613, 387565, 639774, 242627, 328833, 329918, 329919, 230623, 195564, 54215, 27028, 639781	1577	104	16021	1.66063	1	0.894718	57.7784
BIOCARTA	m_lectinPathway:Lectin Induced Complement Pathway	4	0.0764526	0.0484677	17194, 628648, 12274, 50930, 544944	78	13	1171	4.61933	0.996354	0.399724	43.1128
BIOCARTA	m_classicPathway:Classical Complement Pathway	4	0.0764526	0.0484677	628648, 12274, 50930, 544944, 667277	78	13	1171	4.61933	0.996354	0.399724	43.1128
UP_SEQ_FEATURE	domain:WAP 2	3	0.0573394	0.0507054	22373, 277343, 20568	1577	4	16021	7.61937	1	0.907081	60.3775
UP_SEQ_FEATURE	domain:Gla	5	0.0955657	0.0527204	66901, 14058, 12095, 14071, 12097	1577	15	16021	3.38639	1	0.912124	61.8474
INTERPRO	IPR002225:3-beta hydroxysteroid dehydrogenase/isomerase	5	0.0955657	0.0535749	100043456, 15494, 15493, 100043461, 15497, 15496, 15495	3064	9	17763	3.22074	1	0.613263	59.7381
BIOCARTA	m_eosinophilsPathway:The Role of Eosinophils in the Chemokine Network of Allergy	3	0.0573394	0.0538638	12981, 20304, 16187	78	6	1171	7.50641	0.998082	0.406305	46.6701
COG_ONTOLOGY	Posttranslational modification, protein turnover, chaperones / Intracellular trafficking and secretion	4	0.0764526	0.0553103	100038680, 100043390, 75064, 100043516	169	11	2040	4.38946	0.729821	0.230284	36.3009
GOTERM_CC_FAT	GO:0005887~integral to plasma membrane	118	2.25535	0.0554149	225192, 171224, 171226, 171225, 171228, 30925, 171227, 56014, 171229, 56015, 171198, 171197, 171199, 171193, 171196, 171195, 19143, 252912, 113858, 171233, 58210, 252908, 171232, 252907, 171231, 252906, 52614, 171237, 171191, 171236, 171192, 29846, 171235, 29845, 171190, 171234, 171239, 171238, 171189, 171188, 16533, 171187, 171186, 14723, 171185, 246278, 171184, 171183, 22599, 22598, 171200, 171…	2408	531	12504	1.15393	1	0.801163	53.9916
SP_PIR_KEYWORDS	pheromone-binding	4	0.0764526	0.0558708	100039089, 100041687, 100039150, 100039206, 100039177, 100039008, 17841, 17840, 100039028, 100039116, 17844, 17842, 17843, 100039054, 100039247, 100041658, 100038948	2855	6	17854	4.16906	1	0.450303	56.4045
SP_PIR_KEYWORDS	monomer	4	0.0764526	0.0558708	12981, 83702, 12985, 16187	2855	6	17854	4.16906	1	0.450303	56.4045
KEGG_PATHWAY	mmu05416:Viral myocarditis	30	0.573394	0.0559494	544791, 672195, 14990, 671652, 100043202, 15019, 621968, 15043, 100043204, 670717, 100042419, 110696, 18646, 17884, 100042410, 14997, 100042479, 14985, 100042372, 224761, 100042579, 100043815, 100039790, 16415, 21947, 100043282, 17879, 14968, 667476, 667449, 224756, 399549, 224753, 13137, 224754, 15001	1339	94	5738	1.36764	0.999894	0.456813	50.0663
INTERPRO	IPR000827:Small chemokine, C-C group, conserved site	8	0.152905	0.0560917	100039939, 65956, 100042493, 100039131, 24047, 100039193, 100039863, 100038965, 100042544, 56838, 100039848, 100040035, 100039789, 20306, 20304, 20307, 100039053, 18829, 100040048	3064	21	17763	2.2085	1	0.626222	61.471
SMART	SM00098:alkPPc	3	0.0573394	0.0568014	11648, 11650, 76768	956	4	9131	7.16344	1	0.441469	53.1965
PIR_SUPERFAMILY	PIRSF037941:TMPRSS11ABCDE	5	0.0955657	0.0573627	320454, 231382, 243083, 194597, 435845	1912	7	8136	3.03945	1	0.765099	57.8984
INTERPRO	IPR018952:2'-5'-oligoadenylate synthetase 1, domain 2/C-terminal	6	0.114679	0.0580288	243262, 231655, 246729, 23960, 231699, 246730	3064	13	17763	2.67569	1	0.634733	62.7568
INTERPRO	IPR001064:Beta and gamma crystallin	7	0.133792	0.0580798	12968, 12969, 12966, 12967, 12958, 12964, 12965	3064	17	17763	2.38713	1	0.630763	62.7901
INTERPRO	IPR000169:Peptidase, cysteine peptidase active site	14	0.267584	0.0588391	26944, 218275, 56094, 56092, 117066, 214639, 56835, 64139, 70202, 104002, 26898, 170725, 13041, 58518	3064	48	17763	1.69089	1	0.631436	63.2827
SMART	SM00263:LYZ1	4	0.0764526	0.0592143	278203, 67328, 77397, 75622	956	9	9131	4.245	1	0.442657	54.7273
SP_PIR_KEYWORDS	intestine	5	0.0955657	0.0611264	23855, 11648, 13236, 100041811, 13237, 12591, 13226, 13239, 238055, 497114, 100041952, 503491, 626682	2855	10	17854	3.1268	1	0.474476	59.7808
SP_PIR_KEYWORDS	liver	8	0.152905	0.0620081	100039089, 100041687, 18406, 83702, 100039150, 100039206, 100039177, 238055, 100039008, 14080, 17841, 17840, 100039028, 100039116, 17194, 17195, 12352, 100039247, 100039054, 100041658, 100038948	2855	23	17854	2.17516	1	0.472781	60.3229
SP_PIR_KEYWORDS	ribosome	8	0.152905	0.0620081	665522, 241621, 665032, 667759, 665463, 100043696, 100038978, 100041511, 627312, 667779, 665579, 216818, 238217, 667035, 622707, 100038969, 665611, 100043763, 664894, 619900, 434843, 100039828, 626048, 100039036, 623519	2855	23	17854	2.17516	1	0.472781	60.3229
GOTERM_MF_FAT	GO:0003854~3-beta-hydroxy-delta5-steroid dehydrogenase activity	5	0.0955657	0.0636368	100043456, 15494, 15493, 100043461, 15497, 15496, 15495	2419	9	13288	3.05177	1	0.738505	62.9983
INTERPRO	IPR006039:Uteroglobin-like family	4	0.0764526	0.0679536	100043868, 100043860, 11354, 57426	3064	6	17763	3.86488	1	0.681825	68.7361
INTERPRO	IPR000768:NAD:arginine ADP-ribosyltransferase, ART	4	0.0764526	0.0679536	11870, 109979, 11872, 11871	3064	6	17763	3.86488	1	0.681825	68.7361
INTERPRO	IPR008067:Cytochrome P450, E-class, group I, CYP2A-like	4	0.0764526	0.0679536	233005, 330491, 13086, 13108, 13085	3064	6	17763	3.86488	1	0.681825	68.7361
INTERPRO	IPR000269:Copper amine oxidase	4	0.0764526	0.0679536	243376, 243377, 69761, 76507	3064	6	17763	3.86488	1	0.681825	68.7361
INTERPRO	IPR015800:Copper amine oxidase, N2-terminal	4	0.0764526	0.0679536	243376, 243377, 69761, 76507	3064	6	17763	3.86488	1	0.681825	68.7361
INTERPRO	IPR015798:Copper amine oxidase, C-terminal	4	0.0764526	0.0679536	243376, 243377, 69761, 76507	3064	6	17763	3.86488	1	0.681825	68.7361
INTERPRO	IPR003080:Glutathione S-transferase, alpha class	4	0.0764526	0.0679536	100042295, 14858, 100042314, 14857	3064	6	17763	3.86488	1	0.681825	68.7361
INTERPRO	IPR015802:Copper amine oxidase, N3-terminal	4	0.0764526	0.0679536	243376, 243377, 69761, 76507	3064	6	17763	3.86488	1	0.681825	68.7361
INTERPRO	IPR015801:Copper amine oxidase, N2/N3-terminal	4	0.0764526	0.0679536	243376, 243377, 69761, 76507	3064	6	17763	3.86488	1	0.681825	68.7361
INTERPRO	IPR013106:Immunoglobulin V-set	75	1.43349	0.0683844	671652, 667567, 56868, 12478, 621968, 26367, 26368, 381484, 71326, 100043177, 242122, 22364, 22363, 30925, 100043322, 278180, 100043270, 545936, 100042419, 237754, 100043274, 751864, 26366, 100042410, 192194, 67315, 54215, 100042621, 27028, 100043123, 243862, 667574, 100043125, 381852, 100042607, 114871, 667626, 667476, 545925, 100042614, 382180, 626545, 114868, 640931, 12516, 639781, 667542, 574…	3064	364	17763	1.1945	1	0.680094	68.974
SP_PIR_KEYWORDS	allergen	3	0.0573394	0.0684735	100039089, 100041687, 626970, 100039150, 100039206, 233090, 100039177, 100043836, 100039008, 494519, 17841, 17840, 100039028, 100039116, 100039247, 100039054, 100041658, 100038948	2855	3	17854	6.25359	1	0.501258	64.0943
GOTERM_CC_FAT	GO:0034364~high-density lipoprotein particle	7	0.133792	0.0697552	20208, 20209, 18979, 66113, 11808, 68453, 20211	2408	16	12504	2.2718	1	0.849097	62.6438
GOTERM_BP_FAT	GO:0032355~response to estradiol stimulus	4	0.0764526	0.070114	20758, 20759, 100042514, 20755, 20756, 20763, 20760	2373	6	13588	3.81739	1	0.999762	71.916
BIOCARTA	m_intrinsicPathway:Intrinsic Prothrombin Activation Pathway	4	0.0764526	0.0701648	16644, 14058, 109821, 14071	78	15	1171	4.00342	0.999731	0.468657	56.2203
INTERPRO	IPR000082:SEA	8	0.152905	0.0704634	320454, 73732, 231382, 63859, 243083, 194597, 19143, 435845	3064	22	17763	2.10812	1	0.687331	70.0983
COG_ONTOLOGY	Amino acid transport and metabolism	9	0.172018	0.0708245	30962, 268782, 332942, 140918, 73988, 71760, 266744, 328059, 74087	169	54	2040	2.01183	0.815393	0.245415	44.1361
GOTERM_MF_FAT	GO:0005212~structural constituent of eye lens	8	0.152905	0.0717032	12968, 12969, 12966, 12967, 12958, 12964, 17339, 12965	2419	21	13288	2.09264	1	0.771375	67.5357
BIOCARTA	m_AcetaminophenPathway:Mechanism of Acetaminophen Activity and Toxicity	3	0.0573394	0.0722491	13112, 12355, 13106	78	7	1171	6.43407	0.999791	0.454086	57.3218
INTERPRO	IPR000863:Sulfotransferase	10	0.191131	0.0729137	53315, 57430, 629219, 20888, 215895, 100043194, 57429, 76971, 20859, 69083, 56362, 20860, 100039077	3064	31	17763	1.8701	1	0.696196	71.3744
GOTERM_CC_FAT	GO:0000786~nucleosome	18	0.344037	0.0744305	100042929, 665433, 100042927, 21958, 21959, 100042840, 19120, 547160, 76383, 100042931, 67334, 385328, 319171, 100042939, 68231, 15267, 69389, 236663, 547210, 100042922, 385317, 19118, 100042943, 19119, 547154, 171506, 100042944, 100042946	2408	62	12504	1.50756	1	0.847166	65.121
INTERPRO	IPR019826:Carboxylesterase type B, active site	7	0.133792	0.0748528	13897, 234669, 13884, 13909, 234673, 382053, 71903, 102022	3064	18	17763	2.25451	1	0.702104	72.3477
KEGG_PATHWAY	mmu03010:Ribosome	28	0.535168	0.076121	100042824, 665522, 241621, 665032, 667759, 100043696, 637900, 545172, 627312, 100039656, 100043755, 268795, 665579, 238217, 100039592, 432834, 675278, 667035, 545423, 100038969, 664903, 665611, 625298, 664894, 664891, 666738, 100039828, 100043495, 667525, 100042155, 100039036, 100043269, 637748, 100042363, 666448, 639162, 100038875, 100043893, 666548, 66211, 621100, 100039431, 100042388, 243302, …	1339	89	5738	1.34818	0.999997	0.544697	61.5186
KEGG_PATHWAY	mmu04140:Regulation of autophagy	13	0.248471	0.0773816	242519, 242517, 15970, 15972, 15964, 15974, 15962, 15967, 15968, 16334, 15965, 230396, 404549, 15969	1339	34	5738	1.63849	0.999997	0.529181	62.1472
INTERPRO	IPR008405:Apolipoprotein L	5	0.0955657	0.0774208	328561, 666348, 545115, 245282, 328563, 108956	3064	10	17763	2.89866	1	0.710845	73.5889
INTERPRO	IPR008331:Ferritin and Dps	5	0.0955657	0.0774208	100042782, 83457, 434727, 434726, 434729, 434728	3064	10	17763	2.89866	1	0.710845	73.5889
INTERPRO	IPR001519:Ferritin, N-terminal	5	0.0955657	0.0774208	100042782, 83457, 434727, 434726, 434729, 434728	3064	10	17763	2.89866	1	0.710845	73.5889
INTERPRO	IPR006116:2-5-oligoadenylate synthetase, ubiquitin-like region	6	0.114679	0.0778629	243262, 231655, 246729, 23960, 231699, 246730	3064	14	17763	2.48457	1	0.709134	73.7972
SMART	SM00069:GLA	5	0.0955657	0.0780269	66901, 14058, 12095, 14071, 12097	956	16	9131	2.98477	1	0.527258	65.1706
SMART	SM00085:PA2c	4	0.0764526	0.0782065	26970, 18780, 18778, 26565	956	10	9131	3.8205	1	0.515279	65.2586
INTERPRO	IPR001439:Glycoside hydrolase, family 56, sperm surface protein PH20	3	0.0573394	0.0789332	77042, 20690, 74468	3064	3	17763	5.79732	1	0.710442	74.2952
INTERPRO	IPR001500:Alpha-1-acid glycoprotein	3	0.0573394	0.0789332	18405, 18406, 18407	3064	3	17763	5.79732	1	0.710442	74.2952
INTERPRO	IPR000871:Beta-lactamase, class A/D	3	0.0573394	0.0789332	17922, 219132, 258632, 628693, 219131	3064	3	17763	5.79732	1	0.710442	74.2952
INTERPRO	IPR008836:Semenogelin	3	0.0573394	0.0789332	53878, 64335, 329557	3064	3	17763	5.79732	1	0.710442	74.2952
INTERPRO	IPR015540:Olfactory receptor MOR269	3	0.0573394	0.0789332	258861, 18373, 258933	3064	3	17763	5.79732	1	0.710442	74.2952
GOTERM_MF_FAT	GO:0048029~monosaccharide binding	9	0.172018	0.0850591	170786, 239447, 17194, 17195, 69142, 170776, 170779, 69165, 170780	2419	26	13288	1.90149	1	0.820117	73.924
PIR_SUPERFAMILY	PIRSF002281:beta/gamma crystallins	7	0.133792	0.086738	12968, 12969, 12966, 12967, 12958, 12964, 12965	1912	14	8136	2.12762	1	0.881426	73.5179
PIR_SUPERFAMILY	PIRSF000051:cytochrome P450 CYP3A5	4	0.0764526	0.0881544	100041449, 13113, 13112, 13114	1912	5	8136	3.40418	1	0.875312	74.113
PIR_SUPERFAMILY	PIRSF500606:homeotic protein Hox D4	4	0.0764526	0.0881544	15412, 15404, 15436, 15423	1912	5	8136	3.40418	1	0.875312	74.113
SMART	SM00188:IL10	3	0.0573394	0.0882035	50929, 58181, 16153	956	5	9131	5.73075	1	0.547441	69.8447
SMART	SM00197:SAA	3	0.0573394	0.0882035	20208, 20209, 20211	956	5	9131	5.73075	1	0.547441	69.8447
GOTERM_CC_FAT	GO:0031226~intrinsic to plasma membrane	120	2.29358	0.0886218	225192, 171224, 171226, 171225, 171228, 30925, 171227, 56014, 171229, 56015, 171198, 171197, 171199, 171193, 171196, 171195, 19143, 252912, 113858, 171233, 58210, 252908, 171232, 252907, 171231, 252906, 52614, 171237, 171191, 171236, 171192, 29846, 171235, 29845, 171190, 171234, 171239, 171238, 171189, 171188, 16533, 171187, 171186, 14723, 171185, 246278, 171184, 171183, 22599, 22598, 171200, 171…	2408	552	12504	1.12885	1	0.87796	71.7393
GOTERM_BP_FAT	GO:0019835~cytolysis	8	0.152905	0.0915013	14938, 14939, 18646, 14941, 14940, 14944, 14943, 14942	2373	23	13588	1.99168	1	0.999972	81.2968
GOTERM_BP_FAT	GO:0009913~epidermal cell differentiation	14	0.267584	0.0957146	450219, 68723, 20758, 20759, 229562, 100042514, 20754, 20755, 20765, 20756, 20766, 20763, 20762, 16687, 16688, 20760, 15218	2373	51	13588	1.57187	1	0.999972	82.7556
GOTERM_BP_FAT	GO:0048665~neuron fate specification	7	0.133792	0.0986153	15285, 15376, 15430, 13172, 16814, 209448, 27140	2373	19	13588	2.10961	1	0.999968	83.6969

## Sheet: off_in_hela
Category	Term	Count	%	PValue	Genes	List Total	Pop Hits	Pop Total	Fold Enrichment	Bonferroni	Benjamini	FDR
SP_PIR_KEYWORDS	disulfide bond	1554	27.9849	4.13286e-241	942, 940, 390443, 390442, 10990, 946, 63923, 390445, 944, 170692, 6870, 5375, 387597, 6869, 5368, 6865, 390036, 1826, 390037, 390038, 344752, 120586, 80731, 344758, 931, 6092, 390433, 23643, 390431, 390437, 390436, 5367, 939, 164656, 929, 390439, 84894, 1812, 1813, 1814, 158326, 1816, 1437, 5354, 925, 926, 22918, 2980, 923, 921, 1439, 922, 390538, 115350, 115352, 10085, 119692, 390429, 919, 11969…	5150	2924	19235	1.98499	3.46334e-238	3.46334e-238	6.38263e-238
UP_SEQ_FEATURE	disulfide bond	1518	27.3366	1.48981e-240	942, 940, 390443, 63923, 946, 10990, 390442, 390445, 944, 170692, 6870, 5375, 387597, 6869, 6865, 1826, 390036, 390037, 390038, 344752, 120586, 80731, 6092, 931, 344758, 390433, 23643, 390431, 390437, 5367, 390436, 939, 164656, 929, 390439, 84894, 1812, 1813, 1814, 158326, 1816, 1437, 5354, 925, 926, 22918, 2980, 923, 1439, 921, 922, 390538, 115350, 10085, 119692, 115352, 390429, 919, 119695, 119…	5140	2819	19113	2.00236	1.29465e-236	1.29465e-236	3.00012e-237
SP_PIR_KEYWORDS	glycoprotein	2024	36.4488	1.23101e-233	942, 940, 390443, 25797, 390442, 10990, 946, 63923, 390445, 10991, 944, 6870, 170692, 947, 6869, 6865, 1825, 390036, 1826, 80736, 390037, 1823, 80739, 1828, 120586, 3290, 80731, 344758, 6092, 169522, 390433, 23643, 10098, 390431, 390437, 390436, 164656, 939, 929, 390439, 84898, 1812, 84894, 1813, 1814, 1816, 158326, 29909, 1437, 6469, 925, 926, 22918, 923, 1439, 128859, 921, 390538, 115350, 11535…	5150	4318	19235	1.7507	1.03159e-230	5.15793e-231	1.90112e-230
UP_SEQ_FEATURE	glycosylation site:N-linked (GlcNAc...)	1942	34.9721	4.82311e-221	942, 940, 390443, 25797, 390442, 10990, 946, 63923, 390445, 10991, 944, 6870, 170692, 947, 6869, 6865, 1825, 390036, 1826, 80736, 390037, 1823, 80739, 1828, 120586, 3290, 80731, 344758, 6092, 169522, 390433, 23643, 10098, 390431, 390437, 390436, 164656, 939, 929, 390439, 84898, 1812, 84894, 1813, 1814, 1816, 158326, 29909, 1437, 6469, 926, 22918, 923, 1439, 128859, 921, 390538, 115350, 115352, 11…	5140	4129	19113	1.74892	4.19128e-217	2.09564e-217	9.71256e-218
INTERPRO	IPR000276:7TM GPCR, rhodopsin-like	548	9.86854	2.456e-178	390442, 390445, 120787, 6870, 155, 154, 391194, 59340, 391196, 150, 6869, 391195, 79501, 2857, 6865, 2854, 390036, 2853, 390037, 390038, 26707, 2850, 120586, 344758, 120776, 120775, 390433, 390431, 391191, 391192, 390437, 390436, 391190, 390439, 59350, 391189, 2849, 2848, 59352, 2847, 2846, 2845, 1812, 1813, 120065, 1814, 2842, 29909, 2841, 1816, 7201, 6752, 390321, 6753, 729759, 390323, 282770, …	4331	727	16659	2.89939	6.57963e-175	6.57963e-175	4.36671e-175
INTERPRO	IPR017452:GPCR, rhodopsin-like superfamily	547	9.85053	7.78086e-178	390442, 390445, 120787, 6870, 155, 154, 391194, 59340, 391196, 150, 6869, 391195, 79501, 2857, 6865, 2854, 390036, 2853, 390037, 390038, 26707, 2850, 120586, 344758, 120776, 120775, 390433, 390431, 391191, 391192, 390437, 390436, 391190, 390439, 59350, 391189, 2849, 2848, 2847, 2846, 2845, 1812, 1813, 120065, 1814, 2842, 29909, 2841, 1816, 7201, 6752, 390321, 6753, 729759, 390323, 282770, 390326,…	4331	726	16659	2.89809	2.08449e-174	1.04225e-174	1.38342e-174
UP_SEQ_FEATURE	topological domain:Extracellular	1359	24.4733	4.07666e-171	942, 940, 390442, 54106, 10990, 221935, 946, 390445, 120787, 944, 7348, 6870, 221938, 947, 387597, 6869, 6865, 1825, 390036, 1826, 387775, 80736, 1823, 390037, 390038, 80739, 10718, 1828, 120586, 222545, 80731, 344758, 6092, 120776, 932, 120775, 390433, 10098, 343, 390431, 390437, 390436, 164656, 939, 338339, 390439, 84898, 1812, 84894, 1813, 1814, 1816, 29909, 340547, 729759, 341116, 925, 5354, …	5140	2719	19113	1.85856	3.54262e-167	1.18087e-167	8.20939e-168
GOTERM_BP_FAT	GO:0007186~G-protein coupled receptor protein signaling pathway	710	12.7859	3.4751e-168	390442, 6347, 390445, 120787, 6348, 27065, 6870, 155, 154, 335, 59340, 391194, 5368, 391196, 6869, 3481, 150, 391195, 79501, 2857, 6866, 80834, 6865, 2854, 2206, 390036, 2853, 390037, 390038, 26707, 2850, 120586, 222545, 2015, 344758, 120776, 390433, 120775, 390431, 345, 391191, 390437, 391192, 5367, 390436, 391190, 6364, 390439, 59350, 391189, 2849, 2848, 59352, 2847, 6368, 2846, 1812, 2845, 181…	3497	1123	13528	2.44578	1.62461e-164	1.62461e-164	6.56652e-165
KEGG_PATHWAY	hsa04740:Olfactory transduction	349	6.28489	5.98595e-166	79473, 219484, 219482, 390442, 402135, 390445, 219487, 120787, 157, 391194, 391196, 391195, 79339, 79501, 286365, 390054, 22802, 390059, 390036, 390199, 390037, 390058, 390038, 390197, 26707, 81099, 390195, 81282, 120586, 219493, 81285, 120776, 390433, 120775, 390431, 391191, 391192, 390437, 390436, 391190, 81399, 390061, 390439, 79324, 390063, 284383, 390064, 391189, 390066, 390067, 81696, 12006…	1425	379	5085	3.28596	1.07149e-163	1.07149e-163	7.36633e-163
SP_PIR_KEYWORDS	g-protein coupled receptor	582	10.4808	7.65068e-162	390442, 390445, 120787, 6870, 155, 154, 391194, 59340, 391196, 150, 6869, 391195, 79501, 2857, 80834, 6865, 2854, 390036, 2853, 390037, 390038, 26707, 2850, 120586, 222545, 2015, 344758, 120776, 120775, 390433, 390431, 391191, 390437, 391192, 390436, 391190, 390439, 59350, 391189, 2849, 2848, 59352, 2847, 2846, 2845, 1812, 1813, 120065, 1814, 2842, 29909, 2841, 1816, 7201, 6752, 390321, 6753, 729…	5150	816	19235	2.6639	6.41127e-159	2.13709e-159	1.18154e-158
SP_PIR_KEYWORDS	transducer	597	10.7509	1.22834e-151	390442, 390445, 120787, 6870, 155, 154, 391194, 59340, 391196, 150, 6869, 391195, 79501, 2857, 80834, 6865, 2854, 390036, 2853, 390037, 390038, 26707, 2850, 120586, 222545, 2015, 344758, 120776, 120775, 390433, 390431, 391191, 390437, 391192, 390436, 391190, 390439, 59350, 391189, 2849, 2848, 59352, 2847, 2846, 2845, 1812, 1813, 120065, 1814, 2842, 29909, 2841, 1816, 7201, 6752, 390321, 6753, 729…	5150	874	19235	2.55122	1.02935e-148	2.57337e-149	1.897e-148
PIR_SUPERFAMILY	PIRSF800006:rhodopsin-like G protein-coupled receptors	530	9.54439	6.29812e-151	390442, 390445, 120787, 6870, 155, 154, 391194, 59340, 391196, 150, 6869, 391195, 79501, 2857, 6865, 2854, 390036, 2853, 390037, 390038, 26707, 2850, 120586, 344758, 120776, 120775, 390433, 390431, 391191, 391192, 390437, 390436, 391190, 390439, 59350, 391189, 2849, 2848, 2847, 2846, 2845, 1812, 1813, 120065, 1814, 2842, 29909, 2841, 1816, 6752, 390321, 6753, 729759, 390323, 282770, 390326, 39032…	2303	686	7396	2.48116	7.76559e-148	7.76559e-148	1.02163e-147
SP_PIR_KEYWORDS	signal	1490	26.8323	4.33524e-147	338, 942, 940, 25797, 390443, 54106, 10990, 221935, 946, 63923, 3479, 336, 337, 170692, 947, 335, 79608, 7356, 3481, 5368, 284467, 6866, 3484, 3485, 1825, 1826, 1823, 80739, 1828, 344752, 222545, 347252, 8406, 80731, 6092, 341, 23643, 3488, 344, 50616, 55959, 345, 346, 347, 5367, 939, 735, 929, 3490, 84898, 10720, 128646, 407738, 84894, 84281, 158326, 731, 730, 732, 1437, 340547, 6469, 55214, 789…	5150	3250	19235	1.71233	3.63293e-144	7.26586e-145	6.69518e-144
UP_SEQ_FEATURE	signal peptide	1490	26.8323	2.94965e-145	338, 942, 940, 25797, 390443, 54106, 10990, 221935, 946, 63923, 3479, 336, 337, 170692, 947, 335, 79608, 7356, 3481, 5368, 284467, 6866, 3484, 3485, 1825, 1826, 1823, 80739, 1828, 344752, 222545, 347252, 8406, 80731, 6092, 341, 23643, 3488, 344, 50616, 55959, 345, 346, 347, 5367, 939, 735, 929, 3490, 84898, 10720, 128646, 407738, 84894, 84281, 158326, 731, 730, 732, 1437, 340547, 6469, 55214, 789…	5140	3250	19113	1.70478	2.56325e-141	6.40812e-142	5.93988e-142
GOTERM_BP_FAT	GO:0007608~sensory perception of smell	359	6.46497	4.60624e-142	79473, 219484, 219482, 390442, 402135, 390445, 219487, 120787, 391194, 391196, 391195, 79339, 79501, 390053, 286365, 390054, 390059, 390036, 390199, 390037, 390058, 390038, 390197, 26707, 81099, 390195, 81282, 120586, 219493, 81285, 120776, 390433, 120775, 390431, 391191, 391192, 390437, 390436, 391190, 81399, 390061, 390439, 79324, 390063, 284383, 390064, 391189, 390066, 390067, 1813, 81696, 120…	3497	431	13528	3.22222	2.15342e-138	1.07671e-138	8.70391e-139
SP_PIR_KEYWORDS	olfaction	352	6.33892	1.1464e-141	79473, 219484, 219482, 390442, 402135, 390445, 219487, 120787, 391194, 391196, 391195, 79339, 79501, 390053, 286365, 390054, 390059, 390036, 390199, 390037, 390058, 390038, 390197, 26707, 81099, 390195, 81282, 120586, 219493, 81285, 120776, 390433, 120775, 390431, 391191, 391192, 390437, 390436, 391190, 81399, 390061, 390439, 79324, 390063, 284383, 390064, 391189, 390066, 390067, 81696, 120065, 8…	5150	409	19235	3.21443	9.60686e-139	1.60114e-139	1.77046e-138
UP_SEQ_FEATURE	topological domain:Cytoplasmic	1508	27.1565	7.10855e-135	942, 940, 390442, 54106, 10990, 221935, 946, 390445, 120787, 944, 7348, 6870, 221938, 947, 79608, 387597, 6869, 6865, 1825, 390036, 1826, 387775, 80736, 1823, 390037, 390038, 80739, 10718, 1828, 120586, 222545, 3290, 80731, 344758, 931, 6092, 169522, 120776, 932, 120775, 390433, 10098, 343, 390431, 390437, 390436, 164656, 939, 338339, 390439, 84898, 1812, 84894, 1813, 1814, 1816, 29909, 340547, 2…	5140	3374	19113	1.66197	6.17733e-131	1.23547e-131	1.43149e-131
GOTERM_BP_FAT	GO:0007606~sensory perception of chemical stimulus	377	6.78912	2.83289e-134	390442, 120787, 390445, 391194, 391196, 391195, 79501, 80834, 390036, 390037, 390038, 26707, 120586, 120776, 120775, 390433, 390431, 391191, 390437, 391192, 390436, 391190, 390439, 391189, 1813, 120065, 390321, 729759, 390323, 390326, 282770, 390327, 282775, 23538, 390538, 119692, 390429, 119695, 119694, 347468, 441639, 282763, 26716, 390882, 390883, 338398, 341276, 390201, 390892, 138799, 283189…	3497	478	13528	3.05106	1.32438e-130	4.41458e-131	5.35301e-131
GOTERM_MF_FAT	GO:0004984~olfactory receptor activity	350	6.3029	3.63325e-131	79473, 219484, 219482, 390442, 402135, 390445, 219487, 120787, 391194, 391196, 391195, 79339, 79501, 390053, 286365, 390054, 390059, 390036, 390199, 390037, 390058, 390038, 390197, 26707, 81099, 390195, 81282, 120586, 219493, 81285, 120776, 390433, 120775, 390431, 391191, 391192, 390437, 390436, 391190, 81399, 390061, 390439, 79324, 390063, 284383, 390064, 391189, 390066, 390067, 81696, 120065, 8…	3372	431	12983	3.12664	5.63517e-128	5.63517e-128	6.06119e-128
INTERPRO	IPR000725:Olfactory receptor	347	6.24887	2.77398e-128	79473, 219484, 219482, 390442, 402135, 390445, 219487, 120787, 391194, 391196, 391195, 79339, 79501, 390053, 286365, 390054, 390059, 390036, 390199, 390037, 390058, 390038, 390197, 26707, 81099, 390195, 81282, 120586, 219493, 81285, 120776, 390433, 120775, 390431, 391191, 391192, 390437, 390436, 391190, 81399, 390061, 390439, 79324, 390063, 284383, 390064, 391189, 390066, 390067, 81696, 120065, 8…	4331	428	16659	3.11851	7.43149e-125	2.47716e-125	4.93207e-125
SP_PIR_KEYWORDS	receptor	856	15.4151	7.33099e-128	942, 390442, 54106, 10990, 390445, 120787, 6870, 221938, 6869, 6865, 390036, 390037, 390038, 80739, 6095, 120586, 222545, 6092, 344758, 932, 120776, 390433, 120775, 390431, 390437, 390436, 939, 390439, 1812, 1813, 1814, 29909, 1816, 729759, 341116, 22918, 8764, 1439, 390538, 115350, 115352, 119692, 390429, 919, 119695, 119694, 347468, 27199, 441639, 140885, 27197, 27198, 319100, 914, 915, 916, 91…	5150	1583	19235	2.01966	6.14337e-125	8.77624e-126	1.13217e-124
SP_PIR_KEYWORDS	Secreted	892	16.0634	1.91114e-125	338, 390443, 946, 3479, 336, 337, 170692, 335, 7356, 5368, 3481, 284467, 6866, 3484, 3485, 1826, 10718, 344752, 347252, 341, 3488, 23643, 344, 345, 50616, 346, 5367, 347, 735, 3490, 407738, 84281, 731, 158326, 730, 732, 1437, 78989, 6469, 129521, 319, 925, 140870, 146177, 926, 2980, 128859, 922, 729, 10085, 10082, 388419, 721, 720, 51297, 79625, 1446, 55203, 1448, 149954, 1447, 1442, 1444, 1443, …	5150	1689	19235	1.97251	1.60153e-122	2.00192e-123	2.95149e-122
SP_PIR_KEYWORDS	cell membrane	1071	19.2869	2.63311e-122	54102, 390442, 946, 390445, 120787, 10991, 6870, 6869, 6865, 1825, 390036, 1826, 1823, 390037, 390038, 80739, 10718, 1828, 120586, 222545, 169522, 344758, 120776, 390433, 120775, 390431, 390437, 390436, 164656, 735, 929, 390439, 128853, 1812, 84894, 1813, 1814, 1816, 731, 29909, 729759, 6469, 312, 925, 926, 390538, 115350, 115352, 119692, 84889, 390429, 10082, 119695, 84290, 119694, 6476, 27199, …	5150	2194	19235	1.82321	2.20655e-119	2.45172e-120	4.06648e-119
GOTERM_BP_FAT	GO:0007166~cell surface receptor linked signal transduction	914	16.4596	1.24706e-121	940, 390442, 10990, 390445, 120787, 170692, 6870, 335, 6869, 5368, 3481, 6866, 3484, 6865, 390036, 390037, 390038, 120586, 222545, 344758, 120776, 390433, 120775, 23643, 390431, 345, 390437, 5367, 390436, 939, 929, 390439, 1812, 1813, 1814, 29909, 1816, 729759, 6469, 129521, 27180, 5354, 925, 926, 8764, 390538, 119692, 1840, 390429, 919, 119695, 119694, 347468, 27199, 441639, 27197, 27198, 319100…	3497	1856	13528	1.90505	5.83e-118	1.4575e-118	2.35643e-118
SP_PIR_KEYWORDS	sensory transduction	430	7.74356	1.48012e-121	8419, 390442, 390445, 120787, 391194, 391196, 391195, 79501, 80834, 390036, 390037, 390038, 26707, 1421, 120586, 140469, 6785, 169522, 120776, 120775, 390433, 390431, 391191, 391192, 390437, 390436, 391190, 340419, 390439, 391189, 407, 120065, 11081, 390321, 729759, 390323, 282770, 390326, 390327, 282775, 23538, 390538, 119692, 390429, 343637, 119695, 119694, 2978, 347468, 441639, 282763, 25769, …	5150	595	19235	2.69921	1.24034e-118	1.24034e-119	2.28584e-118
GOTERM_BP_FAT	GO:0007600~sensory perception	502	9.04016	1.17281e-110	1411, 8419, 1414, 1413, 1419, 390442, 1418, 390445, 120787, 391194, 5368, 391196, 6869, 391195, 79501, 80834, 390036, 390037, 390038, 6496, 26707, 1420, 1421, 120586, 140469, 6785, 169522, 1428, 120776, 120775, 390433, 390431, 391191, 391192, 390437, 390436, 391190, 390439, 391189, 407, 1813, 120065, 11081, 390321, 729759, 390323, 282770, 57369, 390326, 10874, 390327, 282775, 23538, 390538, 11969…	3497	810	13528	2.39749	5.4829e-107	1.09658e-107	2.21614e-107
GOTERM_BP_FAT	GO:0050890~cognition	530	9.54439	4.21336e-102	1411, 8419, 1414, 1413, 1419, 390442, 1418, 390445, 120787, 391194, 5368, 391196, 6869, 391195, 79501, 80834, 390036, 390037, 390038, 6496, 26707, 1420, 1421, 120586, 140469, 6785, 169522, 120776, 1428, 120775, 390433, 390431, 391191, 391192, 390437, 390436, 391190, 390439, 391189, 407, 1812, 1813, 120065, 1814, 1816, 11081, 390321, 729759, 390323, 282770, 57369, 390326, 10874, 390327, 282775, 23…	3497	909	13528	2.25554	1.96974e-98	3.28291e-99	7.96153e-99
GOTERM_CC_FAT	GO:0005576~extracellular region	983	17.7021	6.48961e-101	338, 390443, 54106, 63923, 946, 3479, 944, 336, 337, 170692, 335, 7356, 5368, 3481, 284467, 6866, 3484, 3485, 1826, 10718, 344752, 347252, 341, 23643, 3488, 344, 50616, 345, 55959, 346, 347, 5367, 939, 735, 929, 3490, 407738, 84281, 731, 158326, 730, 732, 1437, 78989, 6469, 129521, 319, 140870, 925, 926, 146177, 2980, 128859, 922, 729, 10085, 10082, 388419, 721, 720, 51297, 79625, 1446, 55203, 14…	3630	2010	12782	1.72207	3.67312e-98	3.67312e-98	9.50812e-98
GOTERM_BP_FAT	GO:0050877~neurological system process	638	11.4893	1.83331e-97	1411, 8419, 1414, 1413, 1419, 390442, 1418, 390445, 120787, 391194, 5368, 391196, 6869, 391195, 79501, 80834, 390036, 390037, 390038, 26707, 6496, 1420, 1421, 120586, 140469, 6785, 169522, 120776, 1428, 120775, 390433, 390431, 391191, 390437, 391192, 5367, 390436, 391190, 390439, 391189, 407, 1812, 1813, 120065, 1814, 1816, 11081, 390321, 729759, 6750, 390323, 282770, 57369, 390326, 10874, 390327…	3497	1210	13528	2.03973	8.57074e-94	1.22439e-94	3.46422e-94
PIR_SUPERFAMILY	PIRSF003152:G protein-coupled olfactory receptor, class II	294	5.29444	3.30796e-95	219484, 219482, 390442, 402135, 390445, 219487, 391194, 391196, 391195, 79501, 286365, 390199, 390197, 26707, 81099, 390195, 120586, 219493, 120776, 120775, 390433, 390431, 391191, 391192, 390437, 390436, 391190, 81399, 390439, 284383, 391189, 81696, 120065, 81697, 126370, 390321, 729759, 390323, 282770, 390326, 390327, 282775, 390538, 442186, 390429, 441911, 390174, 347468, 441639, 81168, 392309…	2303	353	7396	2.6747	4.07871e-92	2.03936e-92	5.36592e-92
UP_SEQ_FEATURE	transmembrane region	1882	33.8916	1.59923e-93	942, 940, 390442, 10990, 946, 390445, 10991, 944, 3283, 6870, 947, 387597, 6869, 6865, 1825, 390036, 1826, 80736, 390037, 1823, 390038, 80739, 1828, 120586, 3290, 80731, 344758, 931, 6092, 169522, 932, 390433, 3294, 10098, 390431, 196051, 390437, 390436, 164656, 939, 390439, 84898, 1811, 1812, 84894, 1813, 1814, 1816, 29909, 341116, 925, 5354, 926, 22918, 923, 1439, 921, 390538, 115350, 115352, 1…	5140	4911	19113	1.425	1.38973e-89	2.31622e-90	3.22046e-90
SP_PIR_KEYWORDS	transmembrane	1893	34.0897	6.1772e-93	942, 940, 390442, 10990, 946, 390445, 10991, 944, 3283, 6870, 947, 387597, 6869, 6865, 1825, 390036, 1826, 80736, 390037, 1823, 390038, 80739, 1828, 120586, 3290, 80731, 344758, 931, 6092, 169522, 932, 390433, 3294, 10098, 390431, 196051, 390437, 390436, 164656, 939, 390439, 84898, 1811, 1812, 84894, 1813, 1814, 1816, 29909, 341116, 925, 5354, 926, 22918, 923, 1439, 921, 390538, 115350, 115352, 1…	5150	4973	19235	1.42173	5.17649e-90	4.7059e-91	9.53983e-90
GOTERM_CC_FAT	GO:0031224~intrinsic to membrane	2022	36.4127	2.04575e-75	942, 940, 390442, 10990, 946, 390445, 10991, 944, 3283, 6870, 947, 387597, 6869, 6865, 1825, 390036, 1826, 80736, 390037, 1823, 390038, 80739, 1828, 120586, 3290, 80731, 344758, 6092, 931, 169522, 932, 390433, 3294, 23643, 10098, 390431, 196051, 390437, 390436, 164656, 939, 929, 390439, 84898, 25780, 1811, 1812, 84894, 1813, 1814, 1816, 29909, 84084, 6469, 341116, 925, 5354, 926, 22918, 923, 1439…	3630	5485	12782	1.29807	1.1579e-72	5.78948e-73	2.9973e-72
GOTERM_CC_FAT	GO:0005886~plasma membrane	1506	27.1205	4.33776e-75	338, 54102, 942, 940, 390442, 54106, 946, 390445, 120787, 10991, 944, 6870, 947, 335, 6869, 3485, 6865, 1825, 390036, 1826, 1823, 390037, 390038, 80739, 10718, 1828, 120586, 222545, 344758, 931, 6092, 169522, 120776, 120775, 390433, 343, 23643, 390431, 390437, 390436, 164656, 939, 735, 929, 390439, 128853, 25780, 1811, 1812, 84894, 1813, 1814, 1816, 731, 29909, 730, 732, 729759, 6469, 925, 27180,…	3630	3777	12782	1.40401	2.45517e-72	8.18391e-73	6.35539e-72
GOTERM_CC_FAT	GO:0016021~integral to membrane	1955	35.2062	1.22117e-71	942, 940, 390442, 10990, 946, 390445, 10991, 944, 3283, 6870, 947, 387597, 6869, 6865, 1825, 390036, 1826, 80736, 390037, 1823, 390038, 80739, 1828, 120586, 3290, 80731, 344758, 6092, 931, 169522, 932, 390433, 3294, 23643, 10098, 390431, 196051, 390437, 390436, 164656, 939, 929, 390439, 84898, 25780, 1811, 1812, 84894, 1813, 1814, 1816, 29909, 341116, 925, 5354, 926, 22918, 923, 1439, 921, 390538…	3630	5297	12782	1.2996	6.9118e-69	1.72795e-69	1.78917e-68
SP_PIR_KEYWORDS	membrane	2148	38.6818	9.99135e-60	942, 940, 390442, 946, 10990, 390445, 10991, 944, 3283, 6870, 947, 387597, 6869, 6865, 1825, 390036, 1826, 80736, 390037, 1823, 390038, 80739, 1828, 120586, 3290, 80731, 169522, 6092, 931, 344758, 932, 390433, 3294, 10098, 390431, 196051, 390437, 390436, 164656, 939, 929, 390439, 128853, 84898, 1811, 1812, 84894, 1813, 1814, 1816, 29909, 84084, 6469, 341116, 925, 5354, 926, 22918, 923, 1439, 921,…	5150	6256	19235	1.2824	8.37275e-57	6.97729e-58	1.54302e-56
GOTERM_CC_FAT	GO:0044421~extracellular region part	454	8.17576	3.55955e-38	338, 51378, 6349, 63923, 6347, 3479, 944, 151449, 6348, 146433, 336, 170692, 1311, 337, 1310, 335, 3481, 6351, 6357, 3484, 6866, 6356, 3485, 6355, 6354, 8600, 7484, 2220, 341, 6358, 6359, 3488, 23643, 344, 55959, 50616, 345, 346, 140766, 5367, 347, 167, 6362, 3490, 6364, 2219, 6368, 6367, 158326, 731, 11081, 6360, 732, 1437, 3598, 6750, 55118, 6469, 118856, 319, 213, 10875, 10876, 10878, 10879, 1…	3630	960	12782	1.66524	2.0147e-35	4.02941e-36	5.2152e-35
SMART	SM00409:IG	193	3.4756	8.88861e-38	153579, 83700, 2210, 29126, 79908, 221935, 946, 10990, 56244, 4897, 286676, 1089, 57863, 387597, 2209, 1826, 2205, 2204, 80739, 11326, 1084, 83417, 2321, 83416, 2322, 388551, 2324, 1088, 1087, 3490, 4604, 7070, 91156, 128646, 7075, 2215, 4607, 4606, 2214, 4608, 2213, 340547, 115653, 10871, 90273, 10225, 925, 27180, 10326, 176, 926, 27181, 100132285, 115350, 115352, 253559, 4638, 221395, 4099, 146…	2316	330	9079	2.29268	3.591e-35	3.591e-35	1.24158e-34
GOTERM_CC_FAT	GO:0005615~extracellular space	347	6.24887	1.91681e-36	338, 51378, 3084, 3083, 6349, 63923, 3479, 6347, 944, 6348, 151449, 146433, 336, 337, 335, 114898, 3481, 6351, 3929, 6357, 6356, 3484, 6866, 3485, 6355, 6354, 5741, 8600, 253935, 2220, 5744, 116519, 341, 6358, 2321, 5646, 6359, 5644, 3488, 23643, 344, 50616, 1088, 345, 55959, 26, 346, 347, 5367, 167, 6362, 3490, 6364, 2219, 6368, 6367, 731, 1179, 6360, 732, 1437, 3598, 6750, 4224, 6469, 319, 213,…	3630	685	12782	1.78374	1.08491e-33	1.80819e-34	2.80837e-33
INTERPRO	IPR003599:Immunoglobulin subtype	193	3.4756	7.83131e-36	153579, 83700, 2210, 29126, 79908, 221935, 946, 10990, 56244, 4897, 286676, 1089, 57863, 387597, 2209, 1826, 2205, 2204, 80739, 11326, 1084, 83417, 2321, 83416, 2322, 388551, 2324, 1088, 1087, 3490, 4604, 7070, 91156, 128646, 7075, 2215, 4607, 4606, 2214, 4608, 2213, 340547, 115653, 10871, 90273, 10225, 925, 27180, 10326, 176, 926, 27181, 100132285, 115350, 115352, 253559, 4638, 221395, 4099, 146…	4331	330	16659	2.24959	2.09801e-32	5.24502e-33	1.39239e-32
KEGG_PATHWAY	hsa04080:Neuroactive ligand-receptor interaction	166	2.98938	8.41253e-36	5737, 5732, 2149, 5733, 1395, 2742, 27334, 2741, 2740, 1394, 9248, 5739, 6870, 155, 154, 2743, 5024, 59340, 150, 6869, 6865, 134864, 886, 680, 887, 84539, 2151, 4923, 4829, 134860, 10161, 5746, 5745, 5646, 4889, 1901, 5644, 1902, 122042, 4886, 4887, 5028, 5027, 3351, 3354, 1511, 59350, 3350, 2847, 2846, 3001, 1812, 1813, 1814, 1816, 7201, 56923, 6752, 1910, 6753, 5618, 5617, 2837, 623, 83551, 126…	1425	256	5085	2.3139	1.50584e-33	7.52922e-34	1.03525e-32
SP_PIR_KEYWORDS	keratin	110	1.98091	1.44995e-34	85294, 192666, 337985, 3861, 643803, 3882, 3881, 337975, 337976, 337977, 83900, 83901, 337978, 85291, 337979, 85290, 85293, 140258, 85285, 337970, 3859, 374454, 85289, 337974, 337973, 337972, 83902, 337971, 3851, 3883, 8689, 8688, 3884, 3850, 3853, 8687, 3886, 3887, 3854, 3888, 81851, 81850, 3891, 3890, 3860, 337966, 337967, 337968, 85280, 337969, 83755, 388818, 3849, 3848, 3846, 83899, 84616, 83…	5150	144	19235	2.85309	1.21506e-31	9.3466e-33	2.23924e-31
SP_PIR_KEYWORDS	Immunoglobulin domain	244	4.39402	2.11737e-31	153579, 83700, 2210, 942, 3084, 940, 29126, 79908, 946, 221935, 10990, 56244, 4897, 286676, 387597, 1089, 57863, 2209, 1826, 2205, 2204, 145581, 11326, 347252, 6092, 1084, 2321, 83417, 83416, 2322, 2324, 388551, 1088, 1087, 3490, 4604, 7070, 91156, 128646, 7075, 84894, 2215, 4607, 4606, 2214, 2213, 4608, 1493, 340547, 115653, 90273, 10225, 925, 27180, 10223, 10326, 27181, 926, 176, 100132285, 402…	5150	470	19235	1.939	1.77436e-28	1.2674e-29	3.26999e-28
GOTERM_BP_FAT	GO:0006952~defense response	290	5.2224	3.2522e-31	339, 5733, 6349, 10990, 54106, 6347, 6348, 336, 337, 59340, 6869, 3481, 6351, 3929, 6357, 6356, 6355, 2209, 6354, 2206, 7161, 11326, 117159, 133396, 2220, 8876, 124912, 613209, 23643, 50616, 59082, 81494, 613211, 6362, 735, 929, 6364, 613210, 6368, 7177, 6367, 1812, 731, 730, 6360, 732, 10871, 4776, 3848, 313, 6369, 922, 12, 79626, 729, 6376, 623, 130120, 6372, 58484, 729230, 721, 720, 624, 51297…	3497	615	13528	1.82415	1.52041e-27	1.90051e-28	6.14534e-28
GOTERM_CC_FAT	GO:0005887~integral to plasma membrane	512	9.22024	3.5269e-30	10894, 940, 946, 10991, 944, 6870, 155, 154, 150, 6869, 2857, 6865, 2208, 22802, 2854, 2206, 2853, 1826, 2205, 2204, 22801, 10718, 8600, 2015, 931, 169522, 343, 939, 735, 2848, 25780, 2847, 2846, 2845, 1812, 1813, 1814, 11086, 2842, 1816, 731, 730, 7201, 732, 6752, 6753, 10871, 925, 27180, 926, 923, 23538, 8764, 921, 23539, 1439, 729, 2835, 417, 2838, 623, 5348, 10082, 419, 2830, 624, 2834, 2833,…	3630	1188	12782	1.51756	1.99622e-27	2.85175e-28	5.16736e-27
GOTERM_CC_FAT	GO:0031226~intrinsic to plasma membrane	519	9.3463	1.83625e-29	10894, 940, 946, 10991, 944, 6870, 155, 154, 150, 6869, 2857, 6865, 2208, 22802, 2854, 2206, 2853, 1826, 2205, 2204, 22801, 10718, 8600, 2015, 931, 169522, 343, 939, 735, 2848, 25780, 2847, 2846, 2845, 1812, 1813, 1814, 11086, 2842, 1816, 731, 730, 7201, 732, 6752, 6753, 10871, 925, 27180, 926, 923, 23538, 8764, 921, 23539, 1439, 729, 2835, 417, 2838, 623, 5348, 10082, 419, 2830, 624, 2834, 2833,…	3630	1215	12782	1.50412	1.03932e-26	1.29915e-27	2.69035e-26
SP_PIR_KEYWORDS	polymorphism	3412	61.4443	2.22293e-27	113451, 390443, 25797, 390442, 10990, 63923, 390445, 3283, 164668, 6870, 387597, 147948, 6869, 2950, 147949, 6865, 1825, 1826, 1823, 1828, 6095, 3290, 169522, 390433, 3294, 23643, 390431, 63934, 390437, 164656, 2940, 390439, 374860, 2944, 91156, 63928, 25780, 374864, 1811, 1812, 1813, 1814, 2946, 1816, 2949, 113457, 23639, 129521, 341116, 79825, 390538, 2977, 25770, 390429, 10082, 147968, 168002,…	5150	11550	19235	1.10335	1.86282e-24	1.24188e-25	3.43301e-24
GOTERM_CC_FAT	GO:0005882~intermediate filament	121	2.179	6.56966e-26	85294, 8419, 192666, 337985, 3861, 643803, 3882, 3881, 337975, 337976, 337977, 83900, 83901, 337978, 85291, 337979, 85290, 85293, 140258, 85285, 337970, 3859, 2220, 374454, 85289, 337974, 337973, 337972, 83902, 337971, 3851, 3883, 8689, 3850, 8688, 3884, 3853, 8687, 3886, 3887, 3854, 3888, 81851, 81850, 3891, 3890, 3860, 337966, 337967, 337968, 85280, 337969, 83755, 388818, 3849, 3848, 3846, 8389…	3630	183	12782	2.32823	3.71843e-23	4.13159e-24	9.62541e-23
GOTERM_CC_FAT	GO:0045111~intermediate filament cytoskeleton	122	2.19701	2.44939e-25	85294, 8419, 192666, 337985, 3861, 643803, 3882, 3881, 337975, 337976, 337977, 83900, 83901, 337978, 85291, 337979, 85290, 85293, 140258, 85285, 337970, 3859, 2220, 374454, 85289, 337974, 337973, 337972, 83902, 337971, 3851, 3883, 8689, 3850, 8688, 3884, 3853, 8687, 3886, 3887, 3854, 3888, 81851, 81850, 3891, 3890, 3860, 337966, 337967, 337968, 85280, 337969, 83755, 388818, 3849, 3848, 3846, 8389…	3630	187	12782	2.29726	1.38636e-22	1.38636e-23	3.58868e-22
INTERPRO	IPR013783:Immunoglobulin-like fold	254	4.5741	1.09785e-24	153579, 83700, 2210, 942, 3084, 940, 29126, 79908, 946, 221935, 10990, 56244, 4897, 1089, 57863, 2209, 1826, 2205, 2204, 145581, 11326, 347252, 6092, 1084, 2321, 83417, 83416, 2322, 2324, 388551, 1088, 1087, 4604, 91156, 128646, 7075, 84894, 2215, 4607, 4606, 2214, 2213, 4608, 1493, 340547, 115653, 10871, 4776, 90273, 10225, 27180, 925, 10223, 10326, 27181, 926, 176, 100132285, 115350, 115352, 46…	4331	553	16659	1.76673	2.94113e-21	5.88226e-22	1.95195e-21
UP_SEQ_FEATURE	sequence variant	3511	63.2271	4.60147e-23	113451, 390443, 25797, 390442, 10990, 63923, 390445, 3283, 164668, 6870, 387597, 147948, 6869, 2950, 147949, 6865, 1825, 1826, 1823, 1828, 6095, 3290, 169522, 6092, 390433, 3294, 23643, 390431, 63934, 390437, 164656, 2940, 390439, 374860, 2944, 91156, 63928, 25780, 374864, 1811, 1812, 1813, 1814, 2946, 1816, 2949, 113457, 23639, 129521, 341116, 79825, 5354, 390538, 2977, 25770, 390429, 10082, 147…	5140	11992	19113	1.08869	3.99868e-19	5.7124e-20	9.26623e-20
INTERPRO	IPR007110:Immunoglobulin-like	230	4.14191	2.15692e-22	153579, 83700, 2210, 942, 3084, 29126, 79908, 946, 221935, 10990, 56244, 4897, 1089, 57863, 2209, 1826, 2205, 145581, 11326, 347252, 6092, 2321, 83417, 83416, 2322, 2324, 388551, 1088, 1087, 3490, 4604, 7070, 91156, 128646, 84894, 2215, 4607, 4606, 2214, 2213, 4608, 340547, 10871, 90273, 10225, 925, 27180, 10223, 10326, 27181, 926, 176, 115350, 115352, 388364, 253559, 4638, 221395, 4099, 1462, 22…	4331	501	16659	1.76584	5.77839e-19	9.63064e-20	3.83495e-19
SMART	SM00408:IGc2	117	2.10697	8.84949e-22	83700, 3084, 4045, 221935, 946, 4897, 57863, 2209, 1826, 2205, 145581, 11326, 23705, 11141, 53942, 347252, 6092, 2321, 83417, 83416, 388551, 2324, 9543, 9542, 4593, 7412, 4604, 64221, 91156, 84894, 4607, 4606, 343413, 4608, 340547, 1272, 1271, 90273, 54538, 125931, 22997, 10223, 27181, 115352, 253559, 4638, 388364, 221395, 4099, 23584, 23114, 91653, 5156, 353514, 916, 57689, 57549, 917, 340745, 8…	2316	205	9079	2.23734	3.57519e-19	1.7876e-19	1.23612e-18
GOTERM_BP_FAT	GO:0007267~cell-cell signaling	260	4.68215	1.87296e-21	942, 946, 6348, 944, 5739, 387597, 5368, 3481, 6351, 6357, 6355, 6354, 40, 2205, 5741, 6496, 7484, 5744, 6358, 4889, 6359, 1082, 50616, 4885, 5367, 6362, 6364, 6608, 6368, 6367, 1812, 1813, 7200, 1814, 440279, 1816, 56923, 6360, 6752, 6753, 6750, 6469, 57369, 5354, 6369, 6375, 6374, 6372, 2831, 814, 5241, 3736, 320, 51384, 321, 10077, 27190, 388372, 712, 7054, 116, 4857, 3627, 4852, 2254, 10850, …	3497	600	13528	1.67633	8.75609e-18	9.72899e-19	3.53913e-18
INTERPRO	IPR003598:Immunoglobulin subtype 2	117	2.10697	8.07669e-21	83700, 3084, 4045, 221935, 946, 4897, 57863, 2209, 1826, 2205, 145581, 11326, 23705, 11141, 53942, 347252, 6092, 2321, 83417, 83416, 388551, 2324, 9543, 9542, 4593, 7412, 4604, 64221, 91156, 84894, 4607, 4606, 343413, 4608, 340547, 1272, 1271, 90273, 54538, 125931, 22997, 10223, 27181, 115352, 253559, 4638, 388364, 221395, 4099, 23584, 23114, 91653, 5156, 353514, 916, 57689, 57549, 917, 340745, 8…	4331	205	16659	2.19529	2.16375e-17	3.09107e-18	1.43602e-17
UP_SEQ_FEATURE	domain:Ig-like V-type	84	1.5127	9.83192e-21	153579, 83700, 56253, 89790, 942, 100131439, 29126, 940, 80380, 946, 5680, 58530, 286676, 145864, 10917, 342510, 387597, 57863, 1089, 5678, 5676, 29851, 4345, 54210, 5133, 23705, 27036, 60484, 1084, 7441, 8778, 146894, 1088, 1087, 55423, 974, 6504, 7070, 83953, 128646, 1493, 152404, 4680, 100049587, 10871, 146722, 10223, 925, 10326, 27180, 27181, 176, 926, 131450, 79865, 253559, 91937, 4099, 1518…	5140	124	19113	2.51897	8.54394e-17	1.06799e-17	1.97991e-17
INTERPRO	IPR013151:Immunoglobulin	115	2.07095	2.31397e-20	2210, 83700, 3084, 4045, 29126, 221935, 946, 10990, 4897, 57863, 2209, 1826, 2205, 2204, 11326, 23705, 11141, 53942, 2321, 83417, 83416, 2322, 388551, 2324, 9543, 1088, 11006, 7412, 7070, 7075, 2215, 4607, 343413, 2214, 2213, 26280, 340547, 115653, 1272, 1271, 90273, 125931, 22997, 10223, 27180, 27181, 100132285, 115350, 115352, 253559, 388364, 221395, 4099, 23584, 23114, 91653, 5156, 353514, 575…	4331	202	16659	2.18981	6.19912e-17	7.7489e-18	4.11418e-17
GOTERM_MF_FAT	GO:0030246~carbohydrate binding	172	3.09742	3.29324e-20	10894, 5168, 5169, 2645, 338, 170482, 5167, 160365, 160364, 29124, 946, 6347, 284654, 1311, 387837, 387836, 947, 6355, 6354, 2208, 85329, 654346, 80739, 2220, 10332, 116519, 6358, 6359, 64127, 143903, 26253, 26, 4885, 340419, 6402, 64409, 338339, 6403, 929, 284194, 2219, 6368, 2160, 158326, 10143, 1178, 117248, 4023, 78989, 81035, 3848, 133584, 400696, 27180, 27181, 176, 22918, 3026, 729238, 2728…	3372	354	12983	1.87074	5.10781e-17	2.55391e-17	5.49396e-17
GOTERM_MF_FAT	GO:0001653~peptide receptor activity	77	1.38664	5.72357e-20	2811, 84109, 2149, 2740, 6870, 6869, 1524, 6865, 9002, 2854, 3579, 680, 886, 11251, 2151, 887, 4923, 3577, 4829, 4159, 4158, 4889, 1240, 4886, 114815, 4887, 22986, 1232, 1234, 10663, 1237, 2847, 1238, 4160, 4161, 56923, 51554, 6752, 6753, 1910, 2359, 2358, 2357, 124274, 4988, 2837, 4985, 623, 4986, 387129, 729230, 624, 552, 2832, 553, 2831, 2834, 2833, 10886, 64106, 10316, 10887, 128674, 2826, 71…	3372	114	12983	2.6006	8.87725e-17	2.95908e-17	9.54837e-17
GOTERM_MF_FAT	GO:0008528~peptide receptor activity, G-protein coupled	77	1.38664	5.72357e-20	2811, 84109, 2149, 2740, 6870, 6869, 1524, 6865, 9002, 2854, 3579, 680, 886, 11251, 2151, 887, 4923, 3577, 4829, 4159, 4158, 4889, 1240, 4886, 114815, 4887, 22986, 1232, 1234, 10663, 1237, 2847, 1238, 4160, 4161, 56923, 51554, 6752, 6753, 1910, 2359, 2358, 2357, 124274, 4988, 2837, 4985, 623, 4986, 387129, 729230, 624, 552, 2832, 553, 2831, 2834, 2833, 10886, 64106, 10316, 10887, 128674, 2826, 71…	3372	114	12983	2.6006	8.87725e-17	2.95908e-17	9.54837e-17
SP_PIR_KEYWORDS	transmembrane protein	277	4.98829	7.59773e-20	2210, 5737, 940, 5733, 1579, 3283, 6870, 5739, 1576, 947, 155, 154, 1580, 59340, 1581, 150, 6869, 2209, 6865, 2208, 1825, 2206, 1823, 2205, 2204, 7350, 2850, 5745, 3290, 931, 1084, 3294, 2322, 1589, 2324, 4118, 1586, 1585, 939, 1593, 735, 7070, 7075, 2847, 1812, 1813, 2215, 2842, 1816, 2214, 7201, 2213, 6752, 3742, 6753, 3741, 4224, 3746, 5618, 10225, 5354, 925, 926, 1439, 921, 919, 4099, 116511,…	5150	642	19235	1.6115	6.3669e-17	3.97931e-18	1.17336e-16
GOTERM_BP_FAT	GO:0006955~immune response	283	5.09634	3.45586e-19	2210, 170482, 339, 942, 940, 29126, 6349, 10990, 54106, 6347, 6348, 944, 337, 6351, 3929, 6357, 6356, 2209, 6355, 6354, 2206, 608, 2204, 11326, 8600, 133396, 2220, 8876, 931, 10332, 83417, 6358, 6359, 23643, 1088, 81494, 939, 6362, 735, 929, 338339, 6364, 388646, 2219, 6368, 6367, 2215, 731, 730, 2214, 6360, 2213, 1493, 732, 1437, 10871, 3848, 10225, 925, 926, 8764, 100132285, 6369, 79626, 729, 2…	3497	690	13528	1.58663	1.61561e-15	1.61561e-16	6.53016e-16
SP_PIR_KEYWORDS	G protein-coupled receptor	78	1.40465	3.88859e-19	26659, 6870, 155, 154, 7253, 59340, 150, 6869, 1524, 6865, 3579, 680, 886, 887, 84539, 4923, 3577, 4829, 10161, 4158, 2652, 5745, 1133, 1901, 728458, 1232, 5028, 3351, 3354, 1234, 1237, 2848, 3350, 1812, 54329, 1813, 2842, 1816, 7201, 6010, 6752, 6753, 2359, 2358, 8387, 2357, 3360, 4991, 3362, 3356, 3355, 3358, 3357, 4988, 623, 4986, 116511, 729230, 624, 2832, 1268, 2831, 3274, 146, 147, 2798, 26…	5150	116	19235	2.51143	3.25863e-16	1.91684e-17	6.00538e-16
SP_PIR_KEYWORDS	cytokine	106	1.90888	4.85934e-19	6349, 6347, 151449, 6348, 944, 146433, 6351, 6357, 6356, 6355, 6354, 414062, 112744, 8600, 2658, 6358, 6359, 9350, 50616, 6362, 246778, 6364, 6368, 6367, 2660, 4838, 6360, 1437, 57152, 9573, 6369, 146225, 6376, 6375, 6374, 6372, 7044, 386653, 392255, 152189, 53342, 5764, 6279, 9560, 27190, 27302, 116173, 388372, 64806, 3627, 2919, 10850, 56300, 3442, 3441, 3440, 3439, 3578, 3593, 26525, 3596, 345…	5150	181	19235	2.18732	4.07212e-16	2.26229e-17	7.50457e-16
SP_PIR_KEYWORDS	Antimicrobial	56	1.00846	6.1229e-19	140850, 10407, 1671, 140596, 1670, 245910, 245911, 114771, 3929, 1667, 1668, 1669, 245913, 245914, 644414, 245915, 117159, 81623, 671, 613209, 55894, 3346, 3347, 613211, 6364, 503618, 613210, 10578, 1511, 503614, 653423, 245928, 245929, 245927, 84659, 128488, 6283, 414325, 245930, 728358, 245932, 57115, 245934, 8993, 245936, 245937, 245938, 245939, 117285, 4057, 400830, 6279, 245909, 245908, 1408…	5150	71	19235	2.94588	5.13099e-16	2.70052e-17	9.45596e-16
UP_SEQ_FEATURE	domain:Ig-like C2-type 2	110	1.98091	8.08966e-19	2210, 4045, 221935, 946, 10990, 57863, 2209, 1826, 2204, 23705, 11141, 53942, 6092, 2321, 83417, 83416, 388551, 2324, 1088, 9543, 11006, 7412, 4604, 64221, 7075, 2215, 4607, 4606, 343413, 2214, 2213, 4608, 26280, 340547, 115653, 1272, 54538, 125931, 27180, 27181, 100132285, 115350, 402665, 115352, 253559, 4638, 388364, 4099, 23114, 91653, 5156, 353514, 84623, 11024, 9172, 114132, 11027, 9173, 110…	5140	191	19113	2.14153	7.02991e-15	7.81101e-16	1.62906e-15
GOTERM_MF_FAT	GO:0005125~cytokine activity	109	1.9629	1.19191e-18	6349, 6347, 151449, 6348, 944, 146433, 6351, 6357, 6356, 6355, 6354, 414062, 112744, 8600, 2658, 6358, 6359, 9350, 50616, 6362, 246778, 6364, 6368, 6367, 2660, 4838, 6360, 1437, 57152, 9573, 6369, 146225, 6376, 6375, 6374, 6372, 7044, 386653, 392255, 152189, 53342, 9560, 9370, 27190, 27302, 116173, 388372, 64806, 131177, 3627, 2919, 10850, 56300, 3442, 3441, 3440, 3624, 3439, 3578, 3593, 26525, 3…	3372	195	12983	2.15218	1.84865e-15	4.62161e-16	1.9884e-15
SP_PIR_KEYWORDS	antibiotic	54	0.972447	1.63502e-18	140850, 10407, 1671, 140596, 1670, 245910, 245911, 114771, 3929, 1667, 1668, 1669, 245913, 245914, 644414, 245915, 117159, 81623, 671, 613209, 55894, 3346, 3347, 613211, 6364, 503618, 613210, 10578, 1511, 503614, 653423, 245928, 245929, 245927, 84659, 128488, 6283, 414325, 245930, 728358, 245932, 57115, 245934, 8993, 245936, 245937, 245938, 245939, 117285, 4057, 400830, 245909, 245908, 140881, 57…	5150	68	19235	2.96599	1.37015e-15	6.85075e-17	2.52507e-15
UP_SEQ_FEATURE	domain:Ig-like C2-type 1	109	1.9629	1.73644e-18	2210, 4045, 221935, 946, 10990, 57863, 2209, 1826, 2204, 23705, 11141, 53942, 6092, 2321, 83417, 83416, 388551, 2324, 1088, 9543, 11006, 7412, 4604, 64221, 7075, 2215, 4607, 4606, 343413, 2214, 2213, 4608, 26280, 115653, 1272, 54538, 125931, 27180, 27181, 100132285, 115350, 402665, 115352, 253559, 4638, 388364, 4099, 23114, 91653, 5156, 353514, 84623, 11024, 9172, 114132, 11027, 9173, 11026, 1028…	5140	190	19113	2.13323	1.50896e-14	1.50896e-15	3.49676e-15
PIR_SUPERFAMILY	PIRSF038651:G protein-coupled olfactory receptor, class I	51	0.918422	3.19624e-18	79473, 143496, 119678, 119679, 120787, 119774, 119772, 79339, 390053, 390054, 390059, 390036, 390037, 390058, 390038, 81282, 119687, 401665, 401666, 401667, 81285, 143503, 143502, 119682, 390061, 79324, 390063, 390064, 390066, 390067, 390081, 23538, 390077, 390078, 390075, 283111, 119692, 390072, 119695, 119694, 390079, 196335, 255725, 282763, 340980, 120793, 390083, 120796, 79345, 338751, 387748	2303	58	7396	2.82387	3.94096e-15	1.31365e-15	5.1847e-15
INTERPRO	IPR016186:C-type lectin-like	66	1.18855	4.06098e-18	10894, 3820, 170482, 160365, 3824, 160364, 5068, 145864, 6320, 387837, 387836, 7123, 10394, 161198, 433, 10584, 2208, 50489, 4153, 283420, 26032, 4360, 60484, 10332, 971, 143903, 26253, 93978, 6402, 165530, 338339, 6403, 51267, 57124, 23601, 51266, 158326, 10143, 78989, 969, 6441, 81035, 404037, 22918, 176, 348174, 497190, 729238, 346689, 130120, 1462, 283971, 63827, 5968, 6436, 5967, 6435, 10462…	4331	95	16659	2.67227	1.08794e-14	1.20882e-15	7.22032e-15
GOTERM_BP_FAT	GO:0042742~defense response to bacterium	73	1.3146	8.66729e-18	140850, 54106, 10407, 1671, 140596, 1670, 245910, 114771, 245911, 3929, 114770, 1667, 1668, 1669, 245913, 245914, 644414, 245915, 3055, 117159, 5320, 81623, 124912, 671, 613209, 55894, 64127, 3346, 3347, 613211, 6403, 5027, 6364, 6693, 503618, 1511, 10578, 613210, 503614, 653423, 245928, 245929, 3586, 245927, 84659, 128488, 2268, 3906, 6283, 414325, 3458, 245930, 728358, 3456, 245932, 57115, 2459…	3497	112	13528	2.52141	4.05196e-14	3.6836e-15	1.63776e-14
GOTERM_CC_FAT	GO:0045095~keratin filament	64	1.15253	3.8586e-17	85294, 439915, 3861, 386680, 440023, 386682, 386681, 386672, 386674, 386675, 386676, 386677, 386678, 386679, 83900, 83901, 85291, 85290, 112802, 85293, 85285, 2220, 374454, 85289, 3851, 148198, 3850, 3853, 387264, 3887, 3854, 3888, 386685, 81851, 386683, 81850, 386684, 3891, 3890, 337880, 85280, 83755, 388818, 3849, 3848, 3846, 9119, 83899, 84616, 83895, 83896, 387273, 440051, 83897, 353332, 3872…	3630	88	12782	2.56088	2.18397e-14	1.98543e-15	5.65335e-14
SP_PIR_KEYWORDS	Lectin	93	1.67477	8.91615e-17	170482, 160365, 160364, 29124, 946, 387837, 387836, 2208, 85329, 654346, 2220, 10332, 143903, 26253, 4885, 64409, 6402, 6403, 338339, 2219, 284194, 158326, 10143, 1178, 117248, 78989, 81035, 400696, 27180, 22918, 176, 27181, 729238, 130120, 346689, 4099, 1462, 283971, 8547, 79623, 5968, 5967, 325, 1116, 653509, 2591, 114132, 23284, 339390, 3820, 89790, 3824, 5068, 79748, 6320, 7123, 10394, 433, 1…	5150	159	19235	2.18459	9.30367e-14	4.44089e-15	1.66533e-13
GOTERM_MF_FAT	GO:0022803~passive transmembrane transporter activity	184	3.31352	2.23982e-16	57348, 90134, 10343, 54102, 4308, 30820, 2742, 162514, 2741, 486, 54714, 59284, 2743, 5024, 29850, 7809, 40, 22802, 255022, 2206, 30818, 1187, 285335, 285242, 169522, 343, 26251, 4118, 5027, 200959, 11280, 7881, 1179, 56923, 3743, 3742, 3741, 57369, 3747, 3746, 170572, 3745, 3744, 441509, 81033, 3748, 84694, 121601, 5348, 63982, 51305, 27012, 1261, 348932, 338567, 55107, 1262, 9992, 27091, 27092,…	3372	413	12983	1.71536	3.44391e-13	6.88338e-14	3.66374e-13
SP_PIR_KEYWORDS	ionic channel	154	2.77328	2.41964e-16	57348, 90134, 10343, 54102, 4308, 30820, 162514, 2742, 2741, 54714, 2743, 5024, 59284, 29850, 40, 255022, 30818, 1187, 285242, 169522, 26251, 5027, 7179, 200959, 11280, 7881, 3743, 3742, 3741, 3747, 3746, 170572, 3745, 3744, 441509, 81033, 3748, 121601, 5348, 63982, 51305, 27012, 1261, 348932, 338567, 55107, 1262, 9992, 27091, 27092, 3736, 1260, 3738, 3737, 378807, 51802, 3739, 55879, 54207, 1002…	5150	318	19235	1.80875	1.86073e-13	8.43769e-15	3.44169e-13
GOTERM_MF_FAT	GO:0015267~channel activity	183	3.29552	3.08329e-16	57348, 90134, 10343, 54102, 4308, 30820, 2742, 162514, 2741, 486, 54714, 59284, 2743, 5024, 29850, 7809, 40, 22802, 255022, 2206, 30818, 1187, 285335, 285242, 169522, 343, 26251, 4118, 5027, 200959, 11280, 7881, 1179, 56923, 3743, 3742, 3741, 57369, 3747, 3746, 170572, 3745, 3744, 441509, 81033, 3748, 84694, 121601, 5348, 63982, 51305, 27012, 1261, 348932, 338567, 55107, 1262, 9992, 27091, 27092,…	3372	412	12983	1.71018	5.16587e-13	8.60423e-14	5.55112e-13
SP_PIR_KEYWORDS	cleavage on pair of basic residues	136	2.44913	3.44618e-16	5168, 1004, 64111, 1007, 2641, 6019, 5539, 1009, 151449, 5020, 336, 170692, 5368, 3481, 147409, 6866, 389075, 1825, 885, 1823, 5741, 5443, 1828, 30816, 2158, 5179, 2658, 8399, 5173, 5744, 81623, 28316, 56999, 4295, 5367, 140766, 3347, 28513, 1908, 10911, 5653, 27121, 7200, 2660, 6013, 731, 4838, 1000, 4320, 6750, 118856, 129521, 10874, 213, 56034, 9573, 5555, 3026, 84417, 4803, 721, 720, 8858, 40…	5150	271	19235	1.87437	2.7911e-13	1.21014e-14	5.10703e-13
SMART	SM00034:CLECT	57	1.02647	4.32962e-16	3820, 170482, 3824, 160364, 5068, 387837, 6320, 387836, 7123, 10394, 161198, 433, 10584, 2208, 50489, 4153, 283420, 4360, 10332, 971, 143903, 26253, 93978, 6402, 338339, 6403, 57124, 51267, 23601, 51266, 158326, 10143, 78989, 969, 81035, 6441, 22918, 176, 348174, 497190, 729238, 130120, 346689, 1462, 283971, 63827, 5968, 5967, 6436, 6435, 10462, 9936, 154790, 414308, 653509, 388512, 83998, 339390…	2316	82	9079	2.72496	1.79412e-13	5.9841e-14	6.21725e-13
INTERPRO	IPR018378:C-type lectin, conserved site	57	1.02647	1.15941e-15	3820, 170482, 3824, 160364, 5068, 387837, 6320, 387836, 7123, 10394, 161198, 433, 10584, 2208, 50489, 4153, 283420, 4360, 10332, 971, 143903, 26253, 93978, 165530, 6402, 338339, 6403, 57124, 51267, 23601, 51266, 158326, 10143, 969, 78989, 81035, 6441, 22918, 176, 348174, 497190, 729238, 130120, 346689, 1462, 283971, 63827, 5968, 5967, 6436, 6435, 10462, 9936, 154790, 414308, 653509, 388512, 83998…	4331	82	16659	2.67376	2.97429e-12	2.97429e-13	1.9762e-12
INTERPRO	IPR001304:C-type lectin	57	1.02647	1.15941e-15	3820, 170482, 3824, 160364, 5068, 387837, 6320, 387836, 7123, 10394, 161198, 433, 10584, 2208, 50489, 4153, 283420, 4360, 10332, 971, 143903, 26253, 93978, 6402, 338339, 6403, 57124, 51267, 23601, 51266, 158326, 10143, 78989, 969, 81035, 6441, 22918, 176, 348174, 497190, 729238, 130120, 346689, 1462, 283971, 63827, 5968, 5967, 6436, 6435, 10462, 9936, 154790, 414308, 653509, 388512, 83998, 339390…	4331	82	16659	2.67376	2.97429e-12	2.97429e-13	1.9762e-12
UP_SEQ_FEATURE	domain:C-type lectin	56	1.00846	2.69248e-15	3820, 170482, 3824, 160364, 5068, 387837, 6320, 387836, 7123, 10394, 161198, 433, 10584, 2208, 50489, 4153, 283420, 10332, 971, 143903, 26253, 93978, 165530, 6402, 338339, 6403, 57124, 51267, 23601, 51266, 158326, 10143, 969, 78989, 81035, 6441, 22918, 176, 348174, 497190, 729238, 130120, 346689, 1462, 283971, 63827, 5968, 5967, 6436, 10462, 6435, 9936, 154790, 653509, 388512, 83998, 339390, 4065…	5140	79	19113	2.63589	2.31548e-11	2.10498e-12	5.36238e-12
GOTERM_MF_FAT	GO:0022838~substrate specific channel activity	175	3.15145	5.13203e-15	57348, 90134, 10343, 54102, 4308, 30820, 2742, 162514, 2741, 486, 54714, 59284, 2743, 5024, 29850, 7809, 40, 22802, 255022, 2206, 30818, 1187, 285335, 285242, 169522, 343, 26251, 5027, 200959, 11280, 7881, 1179, 56923, 3743, 3742, 3741, 3747, 3746, 170572, 3745, 3744, 441509, 81033, 3748, 121601, 5348, 63982, 51305, 27012, 1261, 348932, 338567, 55107, 1262, 9992, 27091, 27092, 3736, 1260, 3738, 3…	3372	398	12983	1.69294	7.921e-12	1.13154e-12	8.51541e-12
INTERPRO	IPR002494:Keratin, high sulphur B2 protein	39	0.702323	5.2084e-15	85294, 83755, 388818, 3846, 83899, 84616, 386680, 440023, 83895, 440051, 387273, 386682, 386681, 386672, 353332, 386674, 353333, 387267, 386675, 387266, 386676, 386677, 386678, 57615, 386679, 83900, 83901, 85291, 85290, 85285, 85289, 148198, 387264, 386685, 353323, 81851, 386683, 81850, 386684, 440021, 81870, 81872, 85280	4331	47	16659	3.19174	1.39792e-11	1.27087e-12	9.28146e-12
GOTERM_MF_FAT	GO:0005216~ion channel activity	170	3.06141	1.08619e-14	57348, 90134, 10343, 54102, 4308, 30820, 162514, 2742, 2741, 486, 54714, 59284, 2743, 5024, 29850, 7809, 40, 22802, 255022, 2206, 30818, 1187, 285335, 285242, 169522, 26251, 5027, 200959, 11280, 7881, 1179, 56923, 3743, 3742, 3741, 3747, 3746, 170572, 3745, 3744, 441509, 81033, 3748, 121601, 5348, 63982, 51305, 27012, 1261, 348932, 338567, 55107, 1262, 9992, 27091, 27092, 3736, 1260, 3738, 3737, …	3372	386	12983	1.6957	1.68752e-11	2.10942e-12	1.81521e-11
GOTERM_MF_FAT	GO:0005179~hormone activity	67	1.20656	1.22365e-14	116, 3640, 2641, 4852, 6019, 5539, 3479, 94027, 85569, 5020, 3624, 7252, 114335, 5368, 114336, 3481, 885, 723961, 3630, 5741, 5443, 5179, 94115, 7038, 5744, 51052, 1082, 4295, 117579, 5367, 5697, 1908, 10911, 3952, 7200, 6013, 9365, 6750, 4879, 4878, 11172, 122876, 5617, 2980, 6343, 2695, 4880, 551, 1442, 84666, 1444, 93659, 344901, 1443, 9370, 797, 2922, 2488, 1114, 57817, 796, 3375, 2691, 3972,…	3372	108	12983	2.38857	1.89415e-11	2.10465e-12	2.03726e-11
SP_PIR_KEYWORDS	defensin	35	0.63029	2.0342e-14	140850, 10407, 140596, 1671, 1670, 245910, 414325, 245911, 245930, 728358, 245932, 1667, 245934, 1668, 1669, 245936, 245937, 245938, 245939, 245913, 117285, 245914, 644414, 245915, 400830, 81623, 245909, 245908, 613209, 140881, 55894, 613211, 245940, 503618, 613210, 504180, 503614, 1673, 653423, 245928, 245929, 245927, 503841	5150	40	19235	3.26808	1.70257e-11	7.09433e-13	3.13749e-11
GOTERM_BP_FAT	GO:0007610~behavior	196	3.52962	3.09905e-14	6349, 2334, 6347, 6348, 6351, 6869, 6357, 6356, 6355, 6354, 1826, 6092, 6358, 4889, 6359, 4886, 5367, 4887, 6362, 6364, 2847, 6368, 6367, 1812, 7200, 1813, 1814, 1816, 56923, 6360, 129521, 64072, 10874, 6369, 6887, 6376, 2837, 6375, 6374, 6372, 729230, 2834, 2833, 152189, 3730, 5764, 25769, 320, 321, 2826, 719, 388372, 2829, 186, 7054, 4857, 3627, 4852, 23551, 10850, 846, 7253, 434, 117194, 3815,…	3497	469	13528	1.61667	1.44809e-10	1.20675e-11	5.8531e-11
SP_PIR_KEYWORDS	hormone	58	1.04448	4.30117e-14	116, 3640, 2641, 6019, 5539, 94027, 85569, 5020, 3624, 7252, 114335, 114336, 3481, 885, 723961, 3630, 5741, 5443, 7032, 94115, 7038, 5744, 51052, 1082, 4295, 117579, 5367, 5697, 10911, 7200, 6013, 9365, 6750, 4879, 4878, 11172, 122876, 5617, 2980, 6343, 2695, 4880, 551, 1442, 84666, 1444, 93659, 344901, 1443, 9370, 797, 2488, 57817, 796, 3375, 2691, 3972, 56729, 2688, 114131, 2689, 10022	5150	87	19235	2.48997	3.60052e-11	1.44018e-12	6.6358e-11
GOTERM_MF_FAT	GO:0031420~alkali metal ion binding	112	2.01693	1.00575e-13	90134, 30820, 486, 283652, 10991, 26266, 8671, 57030, 482, 480, 40, 284111, 6561, 30818, 6549, 285335, 6547, 169522, 26251, 479, 9058, 11280, 7881, 6554, 6555, 3743, 3742, 3741, 3747, 3746, 3745, 3744, 3748, 81033, 51305, 151258, 27012, 57419, 338567, 6568, 9992, 6569, 3736, 3738, 3737, 51802, 25769, 3739, 284525, 496, 495, 54207, 10021, 123041, 10246, 157855, 343450, 55089, 3778, 3776, 93107, 94…	3372	228	12983	1.89134	1.56009e-10	1.5601e-11	1.67799e-10
GOTERM_MF_FAT	GO:0030594~neurotransmitter receptor activity	60	1.0805	1.11999e-13	200909, 84109, 1146, 1144, 2742, 2741, 6870, 2743, 6869, 6865, 8973, 886, 680, 887, 4923, 4829, 4158, 1134, 1133, 1136, 285242, 1135, 4889, 4886, 4887, 22986, 114815, 200959, 2847, 2563, 1142, 2565, 2567, 2568, 2569, 56923, 6752, 2562, 2561, 6753, 2560, 170572, 124274, 441509, 2558, 2559, 2557, 2834, 10886, 64106, 89832, 10316, 10887, 128674, 55879, 2587, 9177, 3062, 6754, 116444	3372	95	12983	2.43173	1.73745e-10	1.5795e-11	1.86884e-10
GOTERM_MF_FAT	GO:0042165~neurotransmitter binding	63	1.13452	2.06723e-13	84109, 200909, 1146, 1144, 2742, 2741, 6870, 2743, 6869, 6865, 8973, 886, 680, 887, 4923, 4829, 4158, 2903, 1134, 1133, 1136, 285242, 1135, 4889, 4886, 4887, 22986, 114815, 200959, 2847, 2563, 1142, 2565, 2567, 2568, 2569, 56923, 6752, 2562, 2561, 6753, 2560, 170572, 124274, 441509, 6540, 2558, 2559, 2557, 2834, 10886, 64106, 89832, 10316, 10887, 128674, 55879, 2587, 9177, 3062, 116443, 6754, 116…	3372	103	12983	2.355	3.20628e-10	2.6719e-11	3.44869e-10
GOTERM_MF_FAT	GO:0005529~sugar binding	99	1.78282	2.42172e-13	170482, 2645, 160365, 29124, 160364, 946, 387837, 387836, 2208, 654346, 85329, 2220, 10332, 143903, 26253, 4885, 64409, 6402, 338339, 6403, 2219, 284194, 158326, 1178, 10143, 117248, 78989, 81035, 3848, 400696, 27180, 22918, 176, 27181, 729238, 346689, 130120, 4099, 283971, 1462, 8547, 5968, 79623, 5967, 229, 325, 1116, 653509, 2591, 114132, 23284, 339390, 3820, 89790, 3824, 5068, 79748, 6320, 71…	3372	195	12983	1.95474	3.75559e-10	2.88891e-11	4.03955e-10
GOTERM_BP_FAT	GO:0007187~G-protein signaling, coupled to cyclic nucleotide second messenger	67	1.20656	6.51533e-13	2914, 64805, 2916, 4852, 111, 5733, 11255, 1395, 6347, 1394, 5739, 155, 154, 7253, 11251, 5741, 4159, 4158, 5745, 1133, 5744, 1901, 196883, 122042, 4886, 4887, 1232, 4543, 4544, 3351, 3354, 59350, 3350, 2847, 4160, 1812, 4161, 1813, 1814, 1816, 6752, 6753, 2357, 3360, 3362, 3355, 4988, 4985, 4986, 108, 107, 1269, 1268, 3274, 146, 147, 23566, 2692, 2691, 5996, 3973, 2492, 114131, 2829, 186, 2587, …	3497	115	13528	2.2538	3.04566e-09	2.34282e-10	1.23103e-09
GOTERM_MF_FAT	GO:0022836~gated channel activity	139	2.50315	6.96708e-13	90134, 54102, 30820, 2742, 2741, 54714, 2743, 5024, 59284, 29850, 40, 30818, 1187, 285242, 169522, 26251, 5027, 200959, 11280, 7881, 56923, 3743, 3742, 3741, 3747, 3746, 170572, 3745, 3744, 441509, 81033, 3748, 51305, 27012, 1261, 338567, 55107, 1262, 9992, 27091, 27092, 3736, 1260, 3738, 3737, 378807, 51802, 3739, 55879, 54207, 146212, 2281, 10021, 1259, 7225, 7223, 9177, 7224, 200909, 10242, 78…	3372	310	12983	1.7264	1.08053e-09	7.71805e-11	1.16221e-09
GOTERM_CC_FAT	GO:0044459~plasma membrane part	765	13.7763	8.08769e-13	942, 940, 946, 10991, 944, 6870, 947, 6869, 6865, 3485, 1825, 1826, 1823, 10718, 1828, 931, 6092, 169522, 343, 939, 735, 128853, 25780, 1811, 1812, 1813, 1814, 1816, 731, 730, 732, 27180, 925, 926, 923, 8764, 1439, 921, 729, 5348, 919, 10082, 348932, 914, 915, 916, 917, 910, 911, 912, 5341, 913, 115362, 1830, 719, 8745, 909, 51289, 50852, 79849, 2994, 57282, 2995, 10060, 2996, 29953, 5133, 146183…	3630	2203	12782	1.22275	4.57779e-10	3.81483e-11	1.185e-09
INTERPRO	IPR013106:Immunoglobulin V-set	117	2.10697	1.51883e-12	153579, 83700, 942, 100131439, 79908, 946, 56244, 10917, 387597, 57863, 1089, 2205, 445347, 54210, 11326, 23705, 53942, 1084, 83416, 146894, 388551, 2324, 1088, 1087, 55423, 7412, 128646, 11148, 2213, 1493, 340547, 1272, 10871, 9436, 90273, 10225, 22997, 10223, 10326, 27180, 925, 27181, 176, 926, 115350, 115352, 253559, 4099, 1462, 222008, 23584, 91653, 140885, 914, 57549, 84623, 641654, 285852, …	4331	249	16659	1.80737	4.06883e-09	3.39069e-10	2.70036e-09
GOTERM_BP_FAT	GO:0007155~cell adhesion	264	4.75419	1.56992e-12	10894, 57348, 63923, 946, 221935, 6347, 4897, 1311, 337, 1310, 947, 57863, 147409, 6351, 6356, 51176, 1825, 1826, 1823, 22801, 64881, 56914, 4617, 1828, 49860, 8876, 8406, 2015, 49861, 10332, 6092, 28316, 165, 92211, 28513, 3490, 4604, 7070, 54798, 4607, 158326, 4606, 4608, 22798, 64072, 10225, 27180, 27181, 22918, 176, 923, 85445, 27283, 6376, 10085, 4099, 1462, 23114, 2833, 3730, 91653, 140885,…	3497	700	13528	1.45896	7.33959e-09	5.24257e-10	2.96659e-09
GOTERM_BP_FAT	GO:0022610~biological adhesion	264	4.75419	1.89184e-12	10894, 57348, 63923, 946, 221935, 6347, 4897, 1311, 337, 1310, 947, 57863, 147409, 6351, 6356, 51176, 1825, 1826, 1823, 22801, 64881, 56914, 4617, 1828, 49860, 8876, 8406, 2015, 49861, 10332, 6092, 28316, 165, 92211, 28513, 3490, 4604, 7070, 54798, 4607, 158326, 4606, 4608, 22798, 64072, 10225, 27180, 27181, 22918, 176, 923, 85445, 27283, 6376, 10085, 4099, 1462, 23114, 2833, 3730, 91653, 140885,…	3497	701	13528	1.45688	8.84426e-09	5.89617e-10	3.57477e-09
SP_PIR_KEYWORDS	keratinization	33	0.594273	3.17694e-12	6703, 6704, 6705, 23254, 6706, 6700, 6701, 353134, 353133, 6699, 353135, 6707, 353137, 353139, 353140, 353141, 7062, 353142, 353143, 163778, 4014, 3713, 448835, 84648, 254910, 353145, 353144, 7053, 353131, 353132, 6698, 199834, 26239	5150	40	19235	3.08133	2.66224e-09	1.02394e-10	4.90629e-09
GOTERM_BP_FAT	GO:0031424~keratinization	34	0.612282	3.96762e-12	6703, 6704, 6705, 23254, 6706, 6700, 3849, 6701, 353134, 353133, 6699, 353135, 6707, 353137, 353139, 353140, 353141, 7062, 353142, 353143, 163778, 4014, 3713, 448835, 84648, 254910, 353145, 353144, 7053, 353131, 353132, 6698, 199834, 26239	3497	43	13528	3.05878	1.85485e-08	1.15928e-09	7.49716e-09
GOTERM_BP_FAT	GO:0019932~second-messenger-mediated signaling	110	1.98091	6.24497e-12	2645, 64805, 2149, 5733, 1395, 3479, 6347, 2740, 1394, 5739, 155, 154, 6869, 886, 5741, 887, 4829, 5745, 222545, 5744, 1901, 122042, 4886, 4887, 5028, 3351, 1908, 3354, 59350, 3350, 2847, 51764, 1812, 1813, 1814, 1816, 56923, 6752, 1910, 6753, 124274, 168620, 51196, 108, 107, 1269, 554313, 1268, 695, 8370, 10316, 796, 114131, 2829, 185, 2587, 186, 90070, 6754, 51289, 2914, 2915, 2916, 4852, 79849…	3497	235	13528	1.81077	2.91954e-08	1.71738e-09	1.18005e-08
SP_PIR_KEYWORDS	neuropeptide	30	0.540249	6.46829e-12	6750, 64111, 129521, 60675, 4852, 10874, 85569, 5368, 6866, 885, 2832, 5443, 5179, 5173, 10886, 64106, 27344, 797, 796, 5367, 5697, 4886, 4887, 3060, 6863, 347148, 9607, 594857, 256933, 113091	5150	35	19235	3.20139	5.42041e-09	2.00756e-10	9.98934e-09
UP_SEQ_FEATURE	domain:Peptidase S1	63	1.13452	7.03139e-12	341277, 339906, 26085, 29122, 3240, 3083, 25891, 3003, 84000, 283471, 9407, 11012, 25823, 10136, 132724, 2999, 3250, 2158, 5646, 339501, 389208, 5644, 3817, 1990, 3818, 63036, 164656, 28983, 55554, 1511, 56649, 5653, 3002, 5650, 7177, 339967, 3001, 11330, 2160, 136541, 345062, 11202, 377047, 3026, 167681, 43849, 440387, 5655, 1504, 4018, 8858, 203074, 49, 51032, 7113, 284366, 64499, 5624, 5340, 2…	5140	106	19113	2.21004	6.11027e-08	5.09189e-09	1.41595e-08
UP_SEQ_FEATURE	DNA-binding region:Homeobox	96	1.7288	8.42466e-12	219409, 431707, 8929, 1046, 60529, 1045, 253782, 503582, 284355, 64211, 4825, 170302, 3195, 3196, 4821, 170825, 340260, 79603, 6496, 3239, 3238, 1482, 158800, 2018, 30813, 145258, 2019, 5077, 5449, 157848, 5078, 3651, 1750, 2016, 727940, 84504, 11281, 6304, 10660, 1044, 401, 2020, 91464, 4223, 5453, 5452, 3211, 5455, 84839, 440097, 360030, 343472, 1749, 4990, 5081, 5459, 5458, 5457, 5456, 5015, 5…	5140	190	19113	1.87881	7.32107e-08	5.63159e-09	1.69653e-08
SMART	SM00389:HOX	108	1.94489	1.32243e-11	219409, 8929, 153572, 4825, 170302, 4821, 170825, 79603, 6496, 1482, 158800, 2018, 30813, 2019, 5449, 2016, 11281, 401, 2020, 91464, 4223, 5453, 5452, 3211, 5455, 90316, 360030, 57616, 56751, 27287, 6473, 63876, 344191, 390874, 83881, 3228, 503834, 4010, 2636, 30062, 139324, 5626, 159296, 11023, 3231, 4009, 344022, 3233, 3232, 283078, 90655, 338917, 84528, 84525, 431707, 1046, 60529, 1045, 253782…	2316	235	9079	1.80159	5.34262e-09	1.33566e-09	1.84721e-08
INTERPRO	IPR012351:Four-helical cytokine, core	35	0.63029	1.40824e-11	1437, 3562, 5008, 5617, 3442, 3441, 3440, 3458, 3456, 3439, 3558, 3596, 56832, 1442, 1444, 1443, 50616, 3451, 3452, 3443, 3444, 3445, 3446, 2688, 3447, 2689, 3448, 3952, 3449, 3467, 55801, 29949, 3565, 3567, 3586	4331	46	16659	2.92665	3.77268e-08	2.90206e-09	2.50382e-08
SP_PIR_KEYWORDS	potassium transport	66	1.18855	1.47583e-11	90134, 30820, 486, 283652, 157855, 343450, 3778, 482, 3776, 480, 93107, 56479, 30818, 169522, 26251, 3790, 479, 3788, 7881, 3786, 9312, 3743, 3742, 3741, 3747, 89822, 3746, 3745, 3744, 83795, 56659, 3748, 81033, 3761, 3760, 3753, 3754, 3751, 80333, 3758, 3755, 3756, 51305, 27012, 57419, 338567, 9992, 3736, 3738, 3737, 25769, 3739, 496, 495, 131096, 3762, 54207, 3763, 3764, 348980, 3765, 3766, 100…	5150	115	19235	2.14354	1.23675e-08	4.41695e-10	2.27921e-08
GOTERM_BP_FAT	GO:0006954~inflammatory response	140	2.52116	1.48852e-11	2149, 7293, 5733, 8534, 6349, 54106, 6347, 6348, 3683, 336, 9450, 59340, 6351, 3481, 6869, 3929, 6357, 6356, 6355, 6354, 2206, 414062, 7161, 112744, 11326, 2220, 30814, 8876, 23643, 6291, 50616, 59082, 7941, 3694, 81494, 735, 6362, 5027, 929, 6403, 246778, 6364, 1378, 6368, 6367, 10164, 731, 730, 6360, 732, 9365, 9435, 7100, 4776, 6289, 3848, 313, 6369, 6283, 12, 729, 130120, 623, 4803, 6372, 584…	3497	325	13528	1.66641	6.95883e-08	3.86602e-09	2.8127e-08
GOTERM_BP_FAT	GO:0009617~response to bacterium	94	1.69278	1.60633e-11	2149, 54106, 6347, 10407, 3929, 644414, 117159, 124912, 81623, 671, 613209, 23643, 64127, 3346, 3347, 613211, 6403, 5027, 929, 6693, 6364, 613210, 1511, 653423, 2268, 6283, 623, 4803, 58484, 400830, 6278, 245909, 245908, 140881, 57817, 496, 912, 140880, 1118, 7056, 503841, 140850, 1671, 140596, 1670, 245910, 245911, 114771, 114770, 1667, 1668, 1669, 9971, 245913, 245914, 5265, 245915, 3055, 3595,…	3497	193	13528	1.88412	7.50957e-08	3.95241e-09	3.0353e-08
SP_PIR_KEYWORDS	ion transport	228	4.10589	2.14445e-11	57348, 90134, 10343, 54102, 162514, 10991, 40, 1187, 169522, 7179, 7881, 1179, 3743, 3742, 3741, 3747, 3746, 170572, 3745, 3744, 441509, 3748, 55867, 5348, 121601, 55107, 9992, 27091, 27092, 3736, 30061, 3738, 3737, 378807, 3739, 25769, 55879, 7225, 7223, 7224, 10242, 10246, 157855, 56302, 2899, 2893, 55503, 93107, 9498, 57282, 27035, 60482, 221074, 2892, 7780, 10864, 2891, 2890, 160728, 2563, 25…	5150	578	19235	1.4733	1.79705e-08	6.19672e-10	3.31181e-08
INTERPRO	IPR017970:Homeobox, conserved site	108	1.94489	2.37921e-11	219409, 8929, 153572, 4825, 64211, 170302, 4821, 170825, 79603, 6496, 1482, 158800, 2018, 30813, 2019, 5449, 2016, 11281, 401, 2020, 91464, 4223, 5453, 5452, 3211, 5455, 90316, 360030, 57616, 56751, 27287, 6473, 63876, 344191, 390874, 83881, 3228, 503834, 4010, 2636, 30062, 139324, 5626, 159296, 11023, 3231, 4009, 344022, 3233, 3232, 283078, 338917, 84528, 84525, 431707, 1046, 60529, 1045, 253782…	4331	232	16659	1.79059	6.37393e-08	4.55281e-09	4.2302e-08
GOTERM_BP_FAT	GO:0019935~cyclic-nucleotide-mediated signaling	70	1.26058	2.8324e-11	2914, 64805, 2916, 4852, 111, 5733, 11255, 79849, 1395, 6347, 2740, 1394, 5739, 155, 154, 7253, 11251, 5741, 4159, 4158, 5745, 1133, 5744, 1901, 196883, 122042, 4886, 4887, 1232, 4543, 4544, 3351, 3354, 59350, 3350, 2847, 4160, 1812, 4161, 1813, 1814, 1816, 6752, 6753, 2357, 3360, 3361, 3362, 3355, 4988, 4985, 4986, 108, 107, 1269, 1268, 3274, 146, 147, 23566, 2692, 2691, 5996, 3973, 2492, 114131…	3497	130	13528	2.08302	1.32415e-07	6.62074e-09	5.35208e-08
GOTERM_MF_FAT	GO:0015276~ligand-gated ion channel activity	69	1.24257	2.90361e-11	200909, 90134, 1146, 1144, 2742, 2741, 54714, 6263, 5024, 2743, 2899, 2893, 40, 8973, 56479, 2903, 1134, 285242, 1136, 1135, 2892, 2891, 2890, 2900, 5027, 200959, 2563, 1142, 2565, 2567, 2568, 2569, 22953, 2562, 2561, 2560, 170572, 3744, 441509, 6340, 81033, 3761, 3760, 6338, 3758, 2558, 2559, 2557, 1261, 1262, 89832, 1260, 51802, 55879, 3762, 3763, 3764, 2281, 3765, 3766, 357, 10021, 3769, 7225,…	3372	127	12983	2.09186	4.5035e-08	3.00233e-09	4.84396e-08
GOTERM_MF_FAT	GO:0022834~ligand-gated channel activity	69	1.24257	2.90361e-11	200909, 90134, 1146, 1144, 2742, 2741, 54714, 6263, 5024, 2743, 2899, 2893, 40, 8973, 56479, 2903, 1134, 285242, 1136, 1135, 2892, 2891, 2890, 2900, 5027, 200959, 2563, 1142, 2565, 2567, 2568, 2569, 22953, 2562, 2561, 2560, 170572, 3744, 441509, 6340, 81033, 3761, 3760, 6338, 3758, 2558, 2559, 2557, 1261, 1262, 89832, 1260, 51802, 55879, 3762, 3763, 3764, 2281, 3765, 3766, 357, 10021, 3769, 7225,…	3372	127	12983	2.09186	4.5035e-08	3.00233e-09	4.84396e-08
GOTERM_MF_FAT	GO:0005509~calcium ion binding	326	5.8707	3.91401e-11	286097, 64094, 56344, 10343, 162514, 1311, 57863, 147409, 7062, 1825, 1823, 22801, 64881, 84076, 1828, 84075, 2220, 58498, 49860, 5744, 390667, 2015, 10332, 5646, 5644, 28316, 1990, 55959, 26, 4885, 92211, 28513, 28514, 59350, 25780, 2219, 63928, 54798, 158326, 1179, 653145, 55118, 78989, 118856, 64072, 126637, 312, 22918, 126638, 2312, 728113, 4634, 4633, 729238, 416, 4632, 10085, 415, 4638, 511…	3372	919	12983	1.36581	6.07063e-08	3.79415e-09	6.52957e-08
SP_PIR_KEYWORDS	developmental protein	291	5.24041	4.62981e-11	728137, 1310, 6492, 6496, 1482, 4618, 8600, 4617, 2018, 2019, 7484, 117154, 2016, 6092, 2321, 339345, 5367, 55859, 28514, 6608, 55553, 55363, 2020, 4223, 158326, 253738, 6469, 5619, 2312, 1995, 6886, 5620, 10085, 653275, 57616, 27287, 2596, 6473, 7044, 51298, 55107, 5629, 30062, 378807, 132671, 10215, 51384, 1305, 8048, 429, 2824, 89869, 152573, 8749, 64591, 66037, 388585, 4661, 387357, 150921, 4…	5150	779	19235	1.39521	3.87978e-08	1.29326e-09	7.15009e-08
GOTERM_BP_FAT	GO:0007586~digestion	54	0.972447	5.61317e-11	5950, 570, 4852, 5539, 5020, 337, 3778, 643847, 10136, 886, 887, 6564, 10753, 5222, 7032, 7033, 5646, 4588, 5644, 5697, 5027, 276, 277, 278, 1510, 643834, 6779, 5408, 5406, 5319, 6752, 6750, 4224, 2168, 10874, 2169, 6343, 12, 6344, 51302, 340204, 389383, 440387, 1504, 80168, 115111, 6523, 6718, 2862, 27159, 2587, 56287, 64240, 64241, 1208, 8435, 441282	3497	91	13528	2.29557	2.62415e-07	1.2496e-08	1.06066e-07
INTERPRO	IPR001356:Homeobox	108	1.94489	6.19957e-11	219409, 8929, 153572, 4825, 170302, 4821, 170825, 79603, 6496, 1482, 158800, 2018, 30813, 2019, 5449, 2016, 11281, 401, 2020, 91464, 4223, 5453, 5452, 3211, 5455, 90316, 360030, 57616, 56751, 27287, 6473, 63876, 344191, 390874, 83881, 3228, 503834, 4010, 2636, 30062, 139324, 5626, 159296, 11023, 3231, 4009, 344022, 3233, 3232, 283078, 90655, 338917, 84528, 84525, 431707, 1046, 60529, 1045, 253782…	4331	235	16659	1.76773	1.66087e-07	1.10724e-08	1.10227e-07
SMART	SM00020:Tryp_SPc	63	1.13452	9.67264e-11	341277, 339906, 26085, 29122, 3240, 3083, 25891, 3003, 84000, 283471, 9407, 11012, 25823, 10136, 132724, 2999, 3250, 2158, 5646, 339501, 389208, 5644, 3817, 1990, 3818, 63036, 164656, 28983, 55554, 1511, 56649, 5653, 3002, 5650, 7177, 339967, 3001, 11330, 2160, 136541, 345062, 11202, 377047, 3026, 167681, 43849, 440387, 5655, 1504, 4018, 8858, 203074, 49, 51032, 7113, 284366, 64499, 5624, 5340, 2…	2316	116	9079	2.12903	3.90775e-08	7.81549e-09	1.3511e-07
INTERPRO	IPR001314:Peptidase S1A, chymotrypsin	59	1.06249	1.04856e-10	341277, 339906, 26085, 29122, 3240, 3083, 25891, 3003, 84000, 283471, 9407, 11012, 25823, 10136, 2999, 3250, 2158, 5646, 339501, 389208, 5644, 3817, 1990, 3818, 63036, 164656, 28983, 55554, 1511, 56649, 5653, 3002, 5650, 7177, 339967, 3001, 11330, 2160, 136541, 345062, 11202, 377047, 3026, 43849, 440387, 5655, 1504, 4018, 203074, 49, 51032, 7113, 284366, 64499, 5624, 5340, 23430, 1215, 354, 25818…	4331	104	16659	2.18212	2.80909e-07	1.75568e-08	1.86431e-07
UP_SEQ_FEATURE	propeptide:Activation peptide	47	0.846389	1.05088e-10	341277, 3003, 11012, 643847, 10136, 2999, 5222, 2158, 4314, 4313, 4312, 4319, 4317, 5646, 339501, 5644, 3817, 1990, 63036, 93979, 1512, 55554, 1511, 1510, 643834, 5653, 5650, 3002, 64066, 7177, 2162, 11330, 4321, 4320, 5319, 8722, 57094, 9476, 1361, 1360, 51032, 64499, 23430, 1215, 354, 23436, 1357, 1358, 1359	5140	73	19113	2.39409	9.13215e-07	6.52297e-08	2.11621e-07
SP_PIR_KEYWORDS	Homeobox	112	2.01693	1.13994e-10	219409, 8929, 153572, 4825, 64211, 170302, 4821, 170825, 79603, 6496, 1482, 158800, 2018, 30813, 2019, 5449, 2016, 11281, 401, 2020, 91464, 4223, 5453, 5452, 3211, 5455, 90316, 360030, 57616, 56751, 27287, 6473, 63876, 344191, 390874, 83881, 3228, 503834, 644168, 4010, 2636, 5629, 30062, 139324, 5626, 159296, 11023, 3231, 4009, 344022, 3233, 3232, 283078, 338917, 90655, 84528, 84525, 431707, 1046…	5150	242	19235	1.72857	9.55266e-08	3.0815e-09	1.76047e-07
INTERPRO	IPR003267:Small proline-rich	23	0.414191	1.26023e-10	163778, 6703, 6704, 6705, 6706, 6700, 6701, 353134, 353133, 6699, 353135, 6707, 353137, 254910, 353139, 353140, 353131, 353132, 353141, 6698, 26239, 100129271, 149018	4331	25	16659	3.53874	3.37617e-07	1.98598e-08	2.24067e-07
UP_SEQ_FEATURE	domain:Ig-like C2-type 3	67	1.20656	1.71369e-10	10859, 89790, 4045, 5067, 221935, 10990, 5678, 5676, 2209, 1826, 10752, 11141, 53942, 3811, 3812, 6092, 3813, 50863, 2263, 83417, 2321, 83416, 3791, 3815, 2324, 9543, 23547, 7412, 25878, 4604, 64221, 4607, 4606, 343413, 5789, 26280, 3802, 1272, 115653, 4685, 79368, 125931, 27255, 115350, 402665, 115352, 4638, 4099, 23114, 6900, 91653, 5156, 152330, 5672, 5675, 84623, 5671, 5669, 11024, 9172, 1141…	5140	122	19113	2.04212	1.4892e-06	9.92799e-08	3.45095e-07
INTERPRO	IPR018114:Peptidase S1/S6, chymotrypsin/Hap, active site	59	1.06249	1.75185e-10	341277, 26085, 339906, 3083, 25891, 3003, 84000, 283471, 9407, 11012, 25823, 10136, 132724, 2999, 2158, 5646, 339501, 389208, 5644, 3817, 1990, 3818, 63036, 164656, 28983, 55554, 1511, 56649, 5653, 3002, 5650, 7177, 339967, 3001, 11330, 2160, 136541, 345062, 11202, 377047, 3026, 167681, 43849, 440387, 5655, 1504, 4018, 203074, 49, 51032, 7113, 284366, 64499, 5624, 5340, 23430, 1215, 354, 25818, 2…	4331	105	16659	2.16134	4.6932e-07	2.60734e-08	3.11475e-07
SP_PIR_KEYWORDS	plasma	55	0.990456	1.92868e-10	5950, 338, 3240, 3083, 3827, 3479, 197, 336, 337, 335, 7123, 5678, 5676, 7018, 3053, 4153, 5741, 2153, 5265, 3250, 2158, 341, 344, 345, 3818, 347, 735, 2219, 2162, 2160, 2165, 731, 732, 4023, 213, 5005, 12, 3026, 174, 173, 2878, 720, 1401, 2638, 5672, 325, 5675, 5624, 350, 5670, 5340, 5669, 440533, 713, 712, 5004, 714, 259	5150	93	19235	2.20884	1.61623e-07	5.05073e-09	2.97858e-07
GOTERM_MF_FAT	GO:0042277~peptide binding	95	1.71079	2.5538e-10	2811, 84109, 2149, 2740, 1393, 6870, 6869, 1524, 6865, 9002, 2854, 3109, 3579, 680, 11251, 9971, 886, 2151, 887, 4923, 3577, 445347, 4829, 4311, 4159, 4158, 117194, 10332, 4889, 1240, 122042, 4886, 114815, 4887, 22986, 1232, 1234, 10663, 1237, 1238, 2847, 4160, 4161, 56923, 5125, 51554, 6752, 6753, 1910, 2359, 2358, 2357, 5618, 124274, 2837, 4988, 4985, 623, 4986, 1803, 2878, 387129, 729230, 1113…	3372	203	12983	1.80184	3.96095e-07	2.32997e-08	4.2604e-07
INTERPRO	IPR001254:Peptidase S1 and S6, chymotrypsin/Hap	63	1.13452	2.59914e-10	341277, 339906, 26085, 29122, 3240, 3083, 25891, 3003, 84000, 283471, 9407, 11012, 25823, 10136, 132724, 2999, 3250, 2158, 5646, 339501, 389208, 5644, 3817, 1990, 3818, 63036, 164656, 28983, 55554, 1511, 56649, 5653, 3002, 5650, 7177, 339967, 3001, 11330, 2160, 136541, 345062, 11202, 377047, 3026, 167681, 43849, 440387, 5655, 1504, 4018, 8858, 203074, 49, 51032, 7113, 284366, 64499, 5624, 5340, 2…	4331	116	16659	2.08902	6.96308e-07	3.66478e-08	4.6212e-07
KEGG_PATHWAY	hsa05320:Autoimmune thyroid disease	37	0.666307	2.73946e-10	3127, 3111, 942, 940, 3442, 3441, 3440, 7253, 7252, 3439, 3109, 3558, 3113, 959, 958, 3115, 7038, 3117, 3119, 3451, 3452, 3443, 3444, 5551, 3445, 3446, 3447, 356, 3448, 3002, 3449, 3565, 3567, 3586, 3123, 1493, 3122	1425	51	5085	2.58885	4.90363e-08	1.63454e-08	3.37118e-07
INTERPRO	IPR013098:Immunoglobulin I-set	71	1.27859	4.09985e-10	4045, 5067, 221935, 946, 92949, 4897, 1826, 9499, 10752, 10446, 145581, 91624, 124857, 27036, 347252, 53942, 57622, 6092, 50863, 2263, 2321, 3791, 2324, 9543, 9542, 7412, 4593, 115701, 3490, 25878, 4604, 64221, 91156, 8633, 84894, 57497, 4607, 4606, 5789, 4608, 1272, 4685, 54538, 22997, 27255, 4638, 4099, 23114, 6900, 3671, 645191, 91653, 161357, 5156, 150084, 152330, 57689, 57549, 340745, 84623,…	4331	138	16659	1.97897	1.09835e-06	5.49175e-08	7.28944e-07
GOTERM_MF_FAT	GO:0030955~potassium ion binding	67	1.20656	4.79428e-10	90134, 30820, 486, 283652, 157855, 343450, 3778, 482, 3776, 480, 93107, 56479, 30818, 169522, 26251, 3790, 479, 3788, 7881, 3786, 9312, 3743, 3742, 3741, 3747, 89822, 3746, 3745, 3744, 83795, 56659, 3748, 81033, 3761, 3760, 3753, 3754, 3751, 80333, 3758, 3755, 3756, 51305, 27012, 57419, 338567, 9992, 3736, 3738, 3737, 25769, 3739, 496, 495, 131096, 3762, 54207, 3763, 3764, 348980, 3765, 3766, 100…	3372	128	12983	2.01536	7.43593e-07	4.13107e-08	7.99809e-07
KEGG_PATHWAY	hsa04060:Cytokine-cytokine receptor interaction	120	2.16099	4.98028e-10	7293, 6349, 6347, 6348, 944, 6351, 1524, 6357, 6356, 6355, 6354, 608, 414062, 8600, 2321, 6358, 2322, 6359, 2324, 50616, 939, 6362, 6364, 6368, 6367, 6360, 1437, 5618, 1271, 56034, 5617, 8764, 1439, 6369, 6376, 6375, 6374, 6372, 729230, 2833, 116379, 5156, 9560, 23495, 27190, 2826, 388372, 2829, 64806, 3627, 3581, 2919, 10850, 3442, 3441, 3440, 3624, 3439, 3579, 3577, 3578, 3593, 3596, 3595, 3791…	1425	262	5085	1.63439	8.9147e-08	2.22867e-08	6.12874e-07
GOTERM_BP_FAT	GO:0030216~keratinocyte differentiation	42	0.756348	5.39986e-10	6703, 1475, 6704, 6705, 23254, 6706, 6700, 3849, 6701, 353134, 353133, 6699, 353135, 6707, 2312, 353137, 353139, 8796, 353140, 353141, 7062, 353142, 353143, 163778, 4014, 3713, 84648, 448835, 6278, 254910, 353145, 353144, 7053, 8174, 1041, 353131, 353132, 6698, 199834, 26239, 5453, 3664	3497	66	13528	2.46175	2.52443e-06	1.14747e-07	1.02035e-06
SP_PIR_KEYWORDS	potassium	67	1.20656	8.58452e-10	90134, 30820, 486, 283652, 157855, 343450, 3778, 482, 3776, 480, 93107, 56479, 30818, 169522, 26251, 3790, 479, 3788, 7881, 3786, 9312, 3743, 3742, 3741, 3747, 89822, 3746, 3745, 3744, 83795, 56659, 3748, 81033, 3761, 3760, 3753, 3754, 3751, 80333, 3758, 3755, 3756, 51305, 27012, 57419, 338567, 9992, 3736, 3738, 3737, 25769, 3739, 496, 495, 131096, 3762, 54207, 3763, 3764, 348980, 3765, 3766, 100…	5150	126	19235	1.98605	7.19383e-07	2.17995e-08	1.32576e-06
GOTERM_MF_FAT	GO:0030247~polysaccharide binding	76	1.36863	9.8639e-10	10894, 5168, 5169, 338, 5167, 2254, 3827, 6347, 284654, 145864, 1311, 9388, 114771, 2249, 114770, 2246, 6355, 6354, 3053, 9508, 26032, 80739, 60484, 6649, 5322, 116519, 2263, 6358, 633, 6359, 143903, 64127, 26, 340419, 6402, 6403, 929, 2255, 6368, 2160, 50859, 5788, 4023, 5104, 133584, 404037, 176, 3990, 3026, 27283, 57115, 6372, 8993, 343637, 8909, 1462, 63827, 5806, 79625, 114548, 5764, 3273, 5…	3372	154	12983	1.90012	1.52989e-06	8.05206e-08	1.64555e-06
GOTERM_MF_FAT	GO:0001871~pattern binding	76	1.36863	9.8639e-10	10894, 5168, 5169, 338, 5167, 2254, 3827, 6347, 284654, 145864, 1311, 9388, 114771, 2249, 114770, 2246, 6355, 6354, 3053, 9508, 26032, 80739, 60484, 6649, 5322, 116519, 2263, 6358, 633, 6359, 143903, 64127, 26, 340419, 6402, 6403, 929, 2255, 6368, 2160, 50859, 5788, 4023, 5104, 133584, 404037, 176, 3990, 3026, 27283, 57115, 6372, 8993, 343637, 8909, 1462, 63827, 5806, 79625, 114548, 5764, 3273, 5…	3372	154	12983	1.90012	1.52989e-06	8.05206e-08	1.64555e-06
SP_PIR_KEYWORDS	calcium	292	5.25842	1.17595e-09	286097, 64094, 338, 56344, 162514, 1311, 57863, 147409, 7062, 1825, 1823, 22801, 5741, 64881, 84076, 1828, 84075, 58498, 49860, 5744, 390667, 2015, 10332, 5646, 5644, 28316, 1990, 55959, 26, 4885, 92211, 28513, 59350, 25780, 63928, 54798, 158326, 1179, 653145, 78989, 118856, 64072, 312, 126638, 2312, 728113, 4633, 729238, 416, 415, 4638, 121601, 1068, 147968, 1462, 84290, 2978, 79623, 8858, 12374…	5150	803	19235	1.35816	9.85447e-07	2.89837e-08	1.81609e-06
GOTERM_MF_FAT	GO:0005261~cation channel activity	118	2.12498	1.19372e-09	90134, 4308, 30820, 162514, 54714, 5024, 59284, 40, 255022, 2206, 30818, 169522, 26251, 5027, 11280, 7881, 3743, 3742, 3741, 3747, 3746, 3745, 3744, 3748, 81033, 51305, 27012, 1261, 338567, 1262, 9992, 27091, 27092, 3736, 1260, 3738, 3737, 378807, 51802, 25769, 3739, 54207, 146212, 2281, 10021, 1259, 7225, 7223, 9177, 7224, 10242, 786, 1146, 1144, 3781, 157855, 56302, 6263, 343450, 3779, 3778, 37…	3372	275	12983	1.6521	1.85146e-06	9.25731e-08	1.99143e-06
GOTERM_BP_FAT	GO:0060191~regulation of lipase activity	50	0.900414	1.45997e-09	2915, 2149, 5733, 336, 337, 6869, 9002, 2206, 886, 3579, 887, 4829, 4159, 5745, 116519, 341, 1901, 1902, 344, 345, 5028, 27329, 51764, 1812, 1813, 1816, 56923, 5319, 1910, 124274, 3356, 3358, 3357, 51196, 552, 553, 395, 10316, 23566, 796, 5341, 350, 2281, 3060, 3973, 185, 186, 115727, 3062, 51289	3497	87	13528	2.22325	6.82534e-06	2.96755e-07	2.75875e-06
GOTERM_BP_FAT	GO:0007626~locomotory behavior	117	2.10697	1.50698e-09	154796, 5168, 6349, 2741, 6347, 6348, 1103, 2743, 6351, 1524, 6357, 6356, 6355, 6354, 1826, 414062, 4923, 6092, 6358, 6359, 4886, 4887, 6362, 1908, 6693, 6364, 64221, 6368, 6367, 1812, 7200, 1813, 1814, 6360, 1910, 129521, 6289, 64072, 6369, 146225, 6376, 6375, 6374, 4803, 6372, 729230, 10800, 2833, 152189, 3730, 5153, 9560, 320, 321, 793, 491, 2826, 719, 116173, 388372, 27306, 2829, 6571, 7054, …	3497	274	13528	1.65186	7.04512e-06	2.93548e-07	2.84758e-06
INTERPRO	IPR005821:Ion transport	59	1.06249	1.93092e-09	90134, 4308, 162514, 157855, 56302, 54714, 6263, 3778, 55503, 29850, 93107, 56479, 285335, 169522, 79054, 26251, 3790, 3788, 11280, 3786, 9312, 3743, 3742, 3741, 3747, 3746, 3745, 3744, 3748, 81033, 3754, 3751, 6336, 57113, 3755, 3756, 27012, 1261, 1262, 3736, 1260, 3738, 3737, 378807, 284525, 3739, 6331, 6332, 6335, 131096, 6328, 348980, 8911, 10021, 1259, 7225, 7223, 7224, 255231	4331	110	16659	2.0631	5.17292e-06	2.4633e-07	3.43313e-06
SP_PIR_KEYWORDS	potassium channel	47	0.846389	2.0922e-09	3743, 3742, 3741, 90134, 3747, 89822, 3746, 3745, 30820, 3744, 83795, 56659, 157855, 81033, 3748, 3761, 343450, 3753, 3754, 3751, 3778, 3776, 80333, 3755, 51305, 3756, 93107, 27012, 56479, 30818, 338567, 9992, 3736, 169522, 3738, 3737, 26251, 3739, 3790, 131096, 3788, 54207, 348980, 10021, 3786, 9312, 56660	5150	78	19235	2.25055	1.75327e-06	5.00933e-08	3.23112e-06
SP_PIR_KEYWORDS	extracellular matrix	108	1.94489	2.40514e-09	1292, 1293, 64094, 1297, 1295, 170692, 1311, 1310, 1101, 4314, 1281, 7484, 4313, 4312, 4319, 4317, 56999, 25975, 26254, 140766, 6975, 2331, 1278, 4321, 158326, 11081, 56547, 4320, 55118, 22798, 133584, 126638, 176, 6678, 10117, 729238, 27283, 1462, 81029, 4237, 9423, 4239, 1300, 10418, 10417, 653509, 1305, 51384, 1833, 171019, 4958, 4811, 22917, 1834, 57829, 127435, 129080, 375567, 145864, 92949,…	5150	241	19235	1.67375	2.01551e-06	5.59864e-08	3.71441e-06
GOTERM_MF_FAT	GO:0042923~neuropeptide binding	30	0.540249	2.42023e-09	6752, 6753, 84109, 124274, 6870, 6869, 6865, 680, 886, 887, 4923, 4829, 2834, 4158, 117194, 10886, 64106, 10316, 4889, 10887, 128674, 4886, 22986, 4887, 114815, 2847, 2587, 3062, 6754, 56923	3372	41	12983	2.81725	3.75377e-06	1.78751e-07	4.03757e-06
UP_SEQ_FEATURE	region of interest:Linker 12	41	0.73834	2.45827e-09	192666, 3849, 3848, 9119, 3861, 25984, 390792, 3882, 338785, 3881, 112802, 3859, 374454, 3851, 3883, 2670, 8689, 319101, 3850, 4741, 8688, 3884, 8687, 4744, 3853, 3886, 3887, 3854, 3888, 140807, 4747, 51350, 3891, 3890, 3860, 342574, 286887, 353288, 147183, 125115, 162605	5140	64	19113	2.38215	2.13621e-05	1.33514e-06	4.95034e-06
GOTERM_BP_FAT	GO:0009611~response to wounding	198	3.56564	3.10576e-09	10894, 3084, 5733, 6349, 54106, 6347, 3479, 6348, 336, 59340, 6351, 3481, 6869, 3929, 6357, 6356, 3484, 6355, 6354, 2206, 7161, 4618, 11326, 2220, 8876, 116519, 23643, 50616, 59082, 81494, 735, 6362, 929, 6364, 6608, 5653, 6368, 6367, 1816, 731, 730, 6360, 732, 653145, 6469, 4776, 3848, 313, 6369, 12, 729, 130120, 623, 2596, 6372, 58484, 721, 729230, 720, 624, 1462, 8858, 325, 345611, 5624, 5341,…	3497	530	13528	1.4452	1.45193e-05	5.80777e-07	5.86862e-06
INTERPRO	IPR002190:MAGE protein	27	0.486224	3.10816e-09	54551, 139604, 9947, 4103, 4104, 4109, 4107, 4108, 57692, 4113, 81557, 4112, 158809, 4110, 728239, 9500, 653687, 139422, 7216, 266740, 4114, 4115, 139599, 28986, 286514, 728269, 203429, 139081, 51438, 4692	4331	35	16659	2.96727	8.32671e-06	3.78489e-07	5.52623e-06
GOTERM_BP_FAT	GO:0006811~ion transport	270	4.86224	3.94378e-09	57348, 90134, 10343, 54102, 5733, 162514, 10991, 6355, 40, 7350, 1187, 169522, 2219, 7881, 1811, 1813, 1179, 56923, 3743, 3742, 3741, 3747, 3746, 170572, 3745, 3744, 441509, 3748, 55867, 23539, 5348, 121601, 55107, 9992, 1447, 27091, 27092, 3736, 30061, 3738, 10316, 3737, 378807, 3739, 25769, 55879, 55530, 89869, 2829, 7225, 7223, 7224, 3932, 10242, 4852, 10246, 79849, 157855, 56302, 119, 2899, 2…	3497	768	13528	1.36001	1.8437e-05	7.09121e-07	7.45213e-06
COG_ONTOLOGY	Secondary metabolites biosynthesis, transport, and catabolism	33	0.594273	4.02234e-09	10858, 6121, 1572, 1579, 1573, 1576, 1580, 1548, 339761, 199974, 1581, 1549, 51302, 1582, 284541, 5740, 2153, 126410, 64816, 9420, 53630, 1589, 54905, 1586, 1585, 1593, 11283, 1559, 1557, 1558, 1555, 1553, 1551	350	65	1950	2.82857	1.00559e-07	1.00559e-07	3.26341e-06
GOTERM_BP_FAT	GO:0009913~epidermal cell differentiation	43	0.774356	5.15036e-09	6703, 1475, 6704, 6705, 23254, 6706, 6700, 3849, 6701, 353134, 353133, 6699, 353135, 6707, 2312, 353137, 353139, 8796, 353140, 353141, 7062, 353142, 353143, 163778, 4014, 3713, 84648, 448835, 6278, 2736, 254910, 353145, 353144, 7053, 8174, 1041, 353131, 353132, 6698, 199834, 26239, 5453, 3664	3497	72	13528	2.31033	2.40776e-05	8.91775e-07	9.73208e-06
GOTERM_BP_FAT	GO:0055065~metal ion homeostasis	92	1.65676	5.44537e-09	2149, 60675, 5733, 11255, 3827, 6347, 2740, 6348, 5020, 9247, 846, 6263, 9104, 6869, 3778, 6357, 6356, 6354, 886, 887, 5741, 5745, 6358, 79054, 3791, 6359, 1901, 1902, 5367, 4886, 1585, 479, 1232, 5027, 1234, 7380, 84502, 1237, 6368, 1043, 2847, 1812, 1813, 1814, 4504, 1816, 730, 5788, 56923, 7201, 1910, 3741, 6289, 6346, 2785, 2835, 10563, 2837, 5348, 51196, 6375, 623, 729230, 2830, 624, 552, 10…	3497	205	13528	1.73609	2.54568e-05	9.09182e-07	1.02895e-05
INTERPRO	IPR016044:Filament	43	0.774356	6.31978e-09	8419, 192666, 3849, 9119, 3861, 25984, 390792, 3882, 338785, 3881, 284085, 112802, 3859, 2220, 374454, 3851, 3883, 2670, 8689, 319101, 3850, 4741, 8688, 3884, 8687, 4744, 3853, 3886, 3887, 3888, 140807, 4747, 9118, 51350, 3891, 3890, 3860, 342574, 286887, 353288, 147183, 125115, 162605	4331	72	16659	2.29719	1.69306e-05	7.36117e-07	1.12364e-05
GOTERM_MF_FAT	GO:0008188~neuropeptide receptor activity	29	0.52224	6.66364e-09	6752, 6753, 84109, 124274, 6870, 6869, 6865, 680, 886, 887, 4923, 4829, 2834, 4158, 10886, 64106, 10316, 4889, 10887, 128674, 4886, 22986, 4887, 114815, 2847, 2587, 3062, 6754, 56923	3372	40	12983	2.79142	1.03353e-05	4.69787e-07	1.11167e-05
SMART	SM00013:LRRNT	53	0.954439	6.99836e-09	2811, 84631, 2812, 127435, 2815, 2814, 1101, 131578, 440699, 4969, 10446, 145581, 633, 26254, 122042, 9211, 4974, 25878, 59350, 59352, 114798, 2331, 26045, 84894, 57497, 11081, 1370, 60506, 54829, 219527, 26103, 654429, 8549, 6585, 6586, 3671, 645191, 22865, 57689, 64101, 340745, 94030, 116135, 3973, 2492, 1833, 4958, 51284, 347730, 4915, 57408, 54674, 4916	2316	99	9079	2.09865	2.82733e-06	4.71223e-07	9.77548e-06
UP_SEQ_FEATURE	region of interest:Head	44	0.792364	8.46487e-09	8419, 192666, 3849, 3848, 9119, 3861, 25984, 390792, 3882, 338785, 3881, 112802, 3859, 374454, 3851, 3883, 2670, 8689, 319101, 4741, 3850, 8688, 3884, 8687, 4744, 3853, 3886, 3887, 3854, 3888, 140807, 4747, 9118, 84952, 51350, 3891, 3890, 3860, 342574, 286887, 353288, 147183, 125115, 162605	5140	73	19113	2.24128	7.3557e-05	4.32703e-06	1.70462e-05
INTERPRO	IPR000566:Lipocalin-related protein and Bos/Can/Equ allergen	25	0.450207	9.26817e-09	5950, 2168, 2167, 116362, 83758, 2169, 5047, 5005, 5375, 646480, 5948, 5947, 29991, 2171, 646486, 2173, 392399, 29989, 138307, 347, 1381, 27306, 5004, 259, 3933	4331	32	16659	3.00504	2.48291e-05	1.03456e-06	1.64786e-05
UP_SEQ_FEATURE	short sequence motif:Selectivity filter	37	0.666307	1.02773e-08	3743, 3742, 3741, 90134, 3746, 3745, 3744, 81033, 3748, 3761, 3760, 3754, 3751, 55503, 3758, 3755, 3756, 93107, 27012, 56479, 3736, 169522, 3738, 3737, 26251, 3739, 3790, 131096, 3762, 3788, 3763, 3764, 3765, 3766, 3786, 3769, 9312	5140	57	19113	2.41375	8.93054e-05	4.96162e-06	2.06959e-05
UP_SEQ_FEATURE	region of interest:Rod	43	0.774356	1.05604e-08	8419, 192666, 3849, 3848, 9119, 3861, 25984, 390792, 3882, 338785, 3881, 112802, 3859, 374454, 3851, 3883, 2670, 8689, 319101, 3850, 4741, 8688, 3884, 8687, 4744, 3853, 3886, 3887, 3854, 3888, 140807, 4747, 9118, 51350, 3891, 3890, 3860, 342574, 286887, 353288, 147183, 125115, 162605	5140	71	19113	2.25204	9.17659e-05	4.82999e-06	2.12661e-05
SP_PIR_KEYWORDS	lipoprotein	237	4.26796	1.10533e-08	64096, 338, 401944, 115761, 5733, 336, 6870, 5739, 337, 155, 335, 154, 59340, 6869, 150, 6865, 144165, 388633, 56341, 3713, 8875, 8876, 140564, 341, 80832, 4889, 344, 345, 1088, 4118, 1087, 4886, 347, 4887, 929, 7070, 128853, 63928, 85479, 7074, 51764, 84281, 1812, 1813, 2215, 1816, 84084, 3743, 6752, 3742, 3741, 6469, 3744, 130576, 5354, 10223, 312, 2835, 417, 221391, 623, 10082, 2596, 4099, 419…	5150	642	19235	1.37879	9.26261e-06	2.50342e-07	1.70703e-05
GOTERM_BP_FAT	GO:0006875~cellular metal ion homeostasis	88	1.58473	1.1774e-08	2149, 60675, 5733, 11255, 3827, 6347, 2740, 6348, 5020, 9247, 846, 6263, 9104, 6869, 3778, 6357, 6356, 6354, 886, 887, 5741, 5745, 6358, 79054, 6359, 1901, 1902, 5367, 4886, 1232, 5027, 1234, 84502, 1237, 6368, 1043, 2847, 1812, 1813, 1814, 4504, 1816, 730, 5788, 56923, 7201, 1910, 3741, 6289, 6346, 2785, 2835, 10563, 2837, 5348, 51196, 6375, 623, 729230, 2830, 624, 552, 10800, 553, 57419, 3558, …	3497	196	13528	1.73686	5.50418e-05	1.89804e-06	2.2248e-05
GOTERM_BP_FAT	GO:0010517~regulation of phospholipase activity	42	0.756348	1.17876e-08	2915, 1910, 2149, 5733, 124274, 3356, 3358, 6869, 3357, 51196, 9002, 2206, 886, 3579, 887, 552, 553, 4829, 4159, 5745, 395, 10316, 1901, 1902, 23566, 796, 344, 5341, 5028, 27329, 3060, 3973, 185, 51764, 1812, 1813, 115727, 1816, 3062, 56923, 51289, 5319	3497	71	13528	2.28838	5.51054e-05	1.8369e-06	2.22737e-05
GOTERM_BP_FAT	GO:0030855~epithelial cell differentiation	67	1.20656	1.40326e-08	1475, 4855, 6699, 3861, 7348, 26298, 7062, 3713, 84648, 5744, 1750, 3851, 3791, 1901, 3850, 80274, 353145, 353144, 7380, 1041, 29842, 199834, 6698, 5453, 6703, 6704, 6705, 23254, 6706, 6700, 3849, 6701, 353134, 353133, 1749, 353135, 2312, 6707, 353137, 353139, 3753, 8796, 353140, 353141, 6943, 3175, 353142, 353143, 3170, 7080, 7379, 163778, 4014, 5241, 448835, 6278, 5629, 655, 254910, 7053, 8174,…	3497	137	13528	1.89187	6.56004e-05	2.11621e-06	2.6516e-05
GOTERM_BP_FAT	GO:0030802~regulation of cyclic nucleotide biosynthetic process	57	1.02647	1.4854e-08	116, 2914, 2912, 2913, 2916, 111, 11255, 79849, 2740, 1394, 155, 154, 7253, 150, 11251, 5741, 165140, 5745, 1133, 5744, 1901, 196883, 122042, 4886, 4887, 3351, 3350, 2847, 1812, 1813, 1814, 2981, 2982, 1816, 6752, 1910, 4988, 4985, 4986, 108, 107, 729230, 2978, 4880, 551, 49, 796, 2692, 2691, 5996, 3973, 2492, 114131, 2587, 4915, 140, 4914	3497	110	13528	2.00456	6.94401e-05	2.17008e-06	2.8068e-05
GOTERM_BP_FAT	GO:0030808~regulation of nucleotide biosynthetic process	57	1.02647	1.4854e-08	116, 2914, 2912, 2913, 2916, 111, 11255, 79849, 2740, 1394, 155, 154, 7253, 150, 11251, 5741, 165140, 5745, 1133, 5744, 1901, 196883, 122042, 4886, 4887, 3351, 3350, 2847, 1812, 1813, 1814, 2981, 2982, 1816, 6752, 1910, 4988, 4985, 4986, 108, 107, 729230, 2978, 4880, 551, 49, 796, 2692, 2691, 5996, 3973, 2492, 114131, 2587, 4915, 140, 4914	3497	110	13528	2.00456	6.94401e-05	2.17008e-06	2.8068e-05
INTERPRO	IPR000372:Leucine-rich repeat, cysteine-rich flanking region, N-terminal	53	0.954439	1.55128e-08	2811, 84631, 2812, 127435, 2815, 2814, 1101, 131578, 440699, 4969, 10446, 145581, 633, 26254, 122042, 9211, 4974, 25878, 59350, 59352, 114798, 2331, 26045, 84894, 57497, 11081, 1370, 60506, 54829, 219527, 26103, 654429, 8549, 6585, 6586, 3671, 645191, 22865, 57689, 64101, 340745, 94030, 116135, 3973, 2492, 1833, 4958, 51284, 347730, 4915, 57408, 54674, 4916	4331	99	16659	2.05921	4.1558e-05	1.66235e-06	2.75814e-05
SP_PIR_KEYWORDS	cell adhesion	166	2.98938	1.67517e-08	26167, 1292, 1293, 1004, 57348, 22871, 1007, 4045, 1295, 221935, 3680, 946, 1009, 54510, 3683, 4897, 1311, 947, 3681, 1310, 57863, 3676, 147409, 60437, 9752, 1825, 1826, 1823, 22801, 64881, 1828, 23705, 53942, 8406, 3690, 28316, 25975, 3694, 55423, 92211, 6402, 27328, 28513, 7412, 6403, 3490, 3687, 4604, 64405, 54798, 79987, 4607, 158326, 54825, 4606, 1000, 4608, 1272, 22798, 9369, 64072, 10225, …	5150	422	19235	1.4692	1.40378e-05	3.69419e-07	2.58707e-05
GOTERM_BP_FAT	GO:0030799~regulation of cyclic nucleotide metabolic process	58	1.04448	1.70062e-08	116, 2914, 2912, 2913, 2916, 111, 11255, 79849, 2740, 1394, 155, 154, 7253, 150, 11251, 5741, 165140, 5745, 1133, 5744, 1901, 196883, 122042, 4886, 4887, 3351, 3350, 2847, 1812, 1813, 23746, 1814, 2981, 2982, 1816, 6752, 1910, 4988, 4985, 4986, 108, 107, 729230, 2978, 4880, 551, 49, 796, 2692, 2691, 5996, 3973, 2492, 114131, 2587, 4915, 140, 4914	3497	113	13528	1.98558	7.95007e-05	2.4092e-06	3.21347e-05
GOTERM_BP_FAT	GO:0006813~potassium ion transport	75	1.35062	1.749e-08	10242, 90134, 30820, 486, 3781, 283652, 157855, 343450, 3779, 3778, 482, 3776, 480, 93107, 10060, 56479, 30818, 169522, 26251, 3790, 479, 3788, 7881, 3786, 9312, 3743, 3742, 3741, 3747, 89822, 3746, 3745, 3744, 83795, 386618, 56659, 3748, 81033, 3761, 3760, 386617, 3753, 3754, 3751, 80333, 3758, 3755, 3756, 51305, 27012, 57419, 338567, 9992, 3736, 3738, 3737, 25769, 3739, 496, 495, 131096, 3762, …	3497	160	13528	1.81334	8.17624e-05	2.40487e-06	3.3049e-05
GOTERM_BP_FAT	GO:0006874~cellular calcium ion homeostasis	83	1.49469	1.82652e-08	2149, 60675, 5733, 11255, 3827, 6347, 2740, 6348, 5020, 9247, 846, 6263, 9104, 6869, 6357, 6356, 6354, 886, 887, 5741, 5745, 6358, 79054, 6359, 1901, 1902, 5367, 4886, 1232, 5027, 1234, 84502, 1237, 6368, 1043, 2847, 1812, 1813, 1814, 1816, 5788, 56923, 7201, 1910, 3741, 6289, 6346, 2785, 2835, 10563, 2837, 5348, 51196, 6375, 623, 729230, 2830, 624, 552, 10800, 553, 57419, 3558, 2833, 551, 89832,…	3497	183	13528	1.75455	8.53862e-05	2.43971e-06	3.45138e-05
GOTERM_MF_FAT	GO:0005539~glycosaminoglycan binding	68	1.22456	1.85487e-08	10894, 338, 2254, 3827, 6347, 284654, 145864, 1311, 9388, 114771, 2249, 114770, 2246, 6355, 6354, 3053, 9508, 26032, 80739, 60484, 6649, 5322, 116519, 2263, 6358, 633, 6359, 143903, 64127, 26, 340419, 6402, 6403, 929, 2255, 6368, 2160, 50859, 5788, 4023, 5104, 133584, 404037, 176, 3990, 3026, 57115, 6372, 8993, 343637, 1462, 63827, 79625, 114548, 5764, 3273, 5196, 652, 29113, 5197, 1404, 655, 555…	3372	140	12983	1.87012	2.87687e-05	1.25083e-06	3.0944e-05
SP_PIR_KEYWORDS	voltage-gated channel	73	1.3146	2.01185e-08	90134, 786, 54102, 30820, 157855, 59284, 3778, 3776, 29850, 93107, 56479, 30818, 27035, 1187, 169522, 26251, 3790, 3788, 11280, 7881, 3786, 93589, 9312, 3743, 3742, 3741, 3747, 89822, 3746, 3745, 3744, 83795, 56659, 81033, 3748, 10369, 3761, 3760, 3753, 3754, 3751, 6336, 80333, 3758, 3755, 3756, 51305, 27012, 9992, 27091, 27092, 3736, 3738, 3737, 378807, 6330, 3739, 6331, 6332, 131096, 6335, 5420…	5150	150	19235	1.81768	1.68592e-05	4.3229e-07	3.10703e-05
UP_SEQ_FEATURE	glycosylation site:O-linked (GalNAc...)	51	0.918422	2.21797e-08	2811, 22871, 57829, 3827, 94027, 197, 58530, 3381, 3440, 7123, 1101, 3481, 6356, 2993, 7018, 723961, 3630, 2995, 2158, 94115, 146894, 1082, 7783, 345, 1234, 6693, 57124, 8788, 1437, 54437, 55118, 93377, 54829, 4585, 10630, 3698, 3697, 3559, 5968, 3558, 1369, 1448, 259215, 93659, 118430, 1113, 1114, 350, 5340, 1833, 653308, 259, 710, 3567, 56624, 93035	5140	92	19113	2.06133	0.000192723	9.63704e-06	4.46645e-05
UP_SEQ_FEATURE	region of interest:Coil 1A	42	0.756348	2.35101e-08	192666, 3849, 3848, 9119, 3861, 25984, 390792, 3882, 338785, 3881, 112802, 3859, 374454, 3851, 3883, 2670, 8689, 319101, 3850, 4741, 8688, 3884, 8687, 4744, 3853, 3886, 3887, 3854, 3888, 140807, 4747, 9118, 51350, 3891, 3890, 3860, 342574, 286887, 353288, 147183, 125115, 162605	5140	70	19113	2.23109	0.000204282	9.72866e-06	4.73436e-05
UP_SEQ_FEATURE	region of interest:Coil 1B	42	0.756348	2.35101e-08	192666, 3849, 3848, 9119, 3861, 25984, 390792, 3882, 338785, 3881, 112802, 3859, 374454, 3851, 3883, 2670, 8689, 319101, 3850, 4741, 8688, 3884, 8687, 4744, 3853, 3886, 3887, 3854, 3888, 140807, 4747, 9118, 51350, 3891, 3890, 3860, 342574, 286887, 353288, 147183, 125115, 162605	5140	70	19113	2.23109	0.000204282	9.72866e-06	4.73436e-05
UP_SEQ_FEATURE	region of interest:Linker 1	42	0.756348	2.35101e-08	192666, 3849, 3848, 9119, 3861, 25984, 390792, 3882, 338785, 3881, 112802, 3859, 374454, 3851, 3883, 2670, 8689, 319101, 3850, 4741, 8688, 3884, 8687, 4744, 3853, 3886, 3887, 3854, 3888, 140807, 4747, 9118, 51350, 3891, 3890, 3860, 342574, 286887, 353288, 147183, 125115, 162605	5140	70	19113	2.23109	0.000204282	9.72866e-06	4.73436e-05
INTERPRO	IPR003091:Voltage-dependent potassium channel	25	0.450207	2.55736e-08	3743, 3742, 3741, 3747, 3746, 3745, 3744, 3748, 3754, 3751, 3778, 3755, 93107, 27012, 56479, 3736, 169522, 3738, 3737, 26251, 3739, 3790, 3788, 3786, 9312	4331	33	16659	2.91398	6.85093e-05	2.63506e-06	4.54693e-05
INTERPRO	IPR012674:Calycin	25	0.450207	2.55736e-08	5950, 2168, 2167, 116362, 83758, 5047, 5005, 158062, 5375, 646480, 5948, 5947, 29991, 2171, 646486, 2173, 392399, 29989, 138307, 347, 1381, 27306, 5004, 259, 3933	4331	33	16659	2.91398	6.85093e-05	2.63506e-06	4.54693e-05
GOTERM_BP_FAT	GO:0030001~metal ion transport	174	3.13344	2.64842e-08	57348, 90134, 2149, 30820, 162514, 486, 10991, 283652, 26266, 8671, 57030, 59284, 482, 480, 6355, 40, 255022, 284111, 6561, 30818, 6549, 285335, 169522, 6547, 26251, 53940, 479, 9058, 5027, 11280, 7881, 1813, 6554, 6555, 1179, 56923, 3743, 3742, 3741, 3747, 3746, 3745, 3744, 81033, 3748, 168620, 151258, 51305, 27012, 10800, 6588, 57419, 338567, 6568, 9992, 6569, 27091, 1447, 27092, 3736, 3738, 30…	3497	465	13528	1.44755	0.000123806	3.43926e-06	5.00444e-05
INTERPRO	IPR003968:Potassium channel, voltage dependent, Kv	22	0.396182	2.68362e-08	3743, 3742, 3741, 3747, 3746, 3736, 3745, 169522, 3744, 3738, 3737, 26251, 3739, 3748, 3790, 3788, 3754, 3751, 3755, 93107, 27012, 9312	4331	27	16659	3.13415	7.18917e-05	2.66275e-06	4.77142e-05
GOTERM_BP_FAT	GO:0060193~positive regulation of lipase activity	43	0.774356	2.70064e-08	2915, 1910, 2149, 5733, 124274, 337, 3356, 3358, 6869, 3357, 51196, 9002, 2206, 886, 3579, 887, 552, 553, 4829, 4159, 5745, 395, 116519, 10316, 1901, 1902, 23566, 796, 344, 350, 5028, 3060, 3973, 185, 51764, 1812, 1813, 115727, 1816, 3062, 56923, 51289, 5319	3497	75	13528	2.21792	0.000126247	3.41229e-06	5.1031e-05
SP_PIR_KEYWORDS	Intermediate filament	45	0.810373	3.03112e-08	8419, 192666, 3849, 3848, 9119, 3861, 25984, 390792, 3882, 338785, 3881, 284085, 112802, 3859, 2220, 374454, 3851, 3883, 2670, 8689, 319101, 4741, 3850, 8688, 3884, 8687, 4744, 3853, 3886, 3887, 3854, 3888, 140807, 4747, 9118, 51350, 3891, 3890, 3860, 342574, 286887, 353288, 147183, 125115, 162605	5150	78	19235	2.15478	2.54004e-05	6.35019e-07	4.68113e-05
SP_PIR_KEYWORDS	palmitate	95	1.71079	3.14558e-08	6121, 338, 5733, 6870, 5739, 155, 335, 154, 59340, 6521, 433, 150, 6869, 2893, 6865, 680, 886, 887, 4923, 30818, 4829, 4653, 3055, 4159, 10161, 4158, 89780, 2572, 2892, 2891, 1901, 4889, 2890, 1902, 6508, 4886, 4887, 3351, 6403, 1234, 3549, 4160, 85479, 1812, 4161, 2565, 401190, 1816, 2567, 6010, 3743, 6752, 3742, 1910, 3741, 6469, 3744, 10223, 3360, 5354, 26575, 2835, 221391, 158866, 3357, 4988,…	5150	213	19235	1.66582	2.63596e-05	6.42925e-07	4.85791e-05
GOTERM_BP_FAT	GO:0055074~calcium ion homeostasis	84	1.5127	3.41504e-08	2149, 60675, 5733, 11255, 3827, 6347, 2740, 6348, 5020, 9247, 846, 6263, 9104, 6869, 6357, 6356, 6354, 886, 887, 5741, 5745, 6358, 79054, 3791, 6359, 1901, 1902, 5367, 4886, 1232, 5027, 1234, 84502, 1237, 6368, 1043, 2847, 1812, 1813, 1814, 1816, 5788, 56923, 7201, 1910, 3741, 6289, 6346, 2785, 2835, 10563, 2837, 5348, 51196, 6375, 623, 729230, 2830, 624, 552, 10800, 553, 57419, 3558, 2833, 551, …	3497	188	13528	1.72846	0.00015964	4.20138e-06	6.45302e-05
INTERPRO	IPR001664:Intermediate filament protein	42	0.756348	4.27487e-08	8419, 192666, 3849, 9119, 3861, 25984, 390792, 3882, 3881, 338785, 284085, 112802, 3859, 2220, 374454, 3851, 3883, 2670, 8689, 319101, 3850, 4741, 8688, 3884, 8687, 3853, 3886, 3887, 3888, 140807, 4747, 9118, 51350, 3891, 3890, 3860, 342574, 286887, 353288, 147183, 125115, 162605	4331	73	16659	2.21303	0.000114517	4.09013e-06	7.60062e-05
GOTERM_BP_FAT	GO:0006935~chemotaxis	74	1.33261	4.39247e-08	154796, 5168, 3627, 2919, 60675, 6349, 10850, 6347, 6348, 6351, 1524, 6357, 6356, 1667, 6355, 6354, 3053, 414062, 3579, 11251, 3577, 5880, 6092, 6358, 6359, 284340, 1240, 1232, 6362, 1908, 1234, 6693, 6364, 64221, 3950, 2255, 1237, 1238, 6368, 6367, 3586, 6360, 5319, 51554, 1910, 2359, 2358, 6289, 2357, 6441, 6846, 6346, 6369, 146225, 10563, 3458, 728358, 6376, 6850, 6375, 6374, 6372, 729230, 108…	3497	160	13528	1.78916	0.000205327	5.26532e-06	8.29997e-05
GOTERM_BP_FAT	GO:0042330~taxis	74	1.33261	4.39247e-08	154796, 5168, 3627, 2919, 60675, 6349, 10850, 6347, 6348, 6351, 1524, 6357, 6356, 1667, 6355, 6354, 3053, 414062, 3579, 11251, 3577, 5880, 6092, 6358, 6359, 284340, 1240, 1232, 6362, 1908, 1234, 6693, 6364, 64221, 3950, 2255, 1237, 1238, 6368, 6367, 3586, 6360, 5319, 51554, 1910, 2359, 2358, 6289, 2357, 6441, 6846, 6346, 6369, 146225, 10563, 3458, 728358, 6376, 6850, 6375, 6374, 6372, 729230, 108…	3497	160	13528	1.78916	0.000205327	5.26532e-06	8.29997e-05
GOTERM_BP_FAT	GO:0007204~elevation of cytosolic calcium ion concentration	56	1.00846	4.46212e-08	2149, 60675, 5733, 11255, 3827, 2740, 5020, 6869, 886, 887, 5745, 1901, 1902, 5367, 1232, 5027, 1234, 84502, 1237, 2847, 1043, 1812, 1813, 7201, 56923, 5788, 1910, 6289, 2785, 10563, 2837, 623, 51196, 729230, 2830, 624, 552, 10800, 553, 2833, 551, 3558, 23566, 796, 859, 2691, 2826, 719, 2281, 3060, 6863, 185, 2829, 7225, 3932, 51289	3497	110	13528	1.9694	0.000208583	5.21509e-06	8.43159e-05
GOTERM_BP_FAT	GO:0006140~regulation of nucleotide metabolic process	58	1.04448	5.59664e-08	116, 2914, 2912, 2913, 2916, 111, 11255, 79849, 2740, 1394, 155, 154, 7253, 150, 11251, 5741, 165140, 5745, 1133, 5744, 1901, 196883, 122042, 4886, 4887, 3351, 3350, 2847, 1812, 1813, 23746, 1814, 2981, 2982, 1816, 6752, 1910, 4988, 4985, 4986, 108, 107, 729230, 2978, 4880, 551, 49, 796, 2692, 2691, 5996, 3973, 2492, 114131, 2587, 4915, 140, 4914	3497	116	13528	1.93423	0.000261609	6.38152e-06	0.000105754
GOTERM_BP_FAT	GO:0010518~positive regulation of phospholipase activity	40	0.720331	5.9911e-08	1910, 2915, 2149, 5733, 124274, 3356, 3358, 6869, 3357, 51196, 9002, 2206, 886, 3579, 887, 552, 553, 4829, 4159, 5745, 395, 10316, 1901, 1902, 23566, 796, 344, 5028, 3060, 3973, 185, 51764, 1812, 1813, 115727, 1816, 3062, 56923, 51289, 5319	3497	69	13528	2.24258	0.000280045	6.66864e-06	0.000113207
SP_PIR_KEYWORDS	gpi-anchor	63	1.13452	6.00617e-08	64096, 4045, 5067, 1048, 503542, 58530, 56963, 2813, 148738, 2675, 2674, 55600, 84628, 249, 147719, 146183, 8581, 8875, 53942, 8876, 50863, 1088, 1087, 929, 4974, 6975, 7070, 7512, 1043, 2215, 4680, 1272, 4023, 55350, 22854, 1271, 762, 130576, 962, 27255, 2765, 80328, 417, 66004, 154064, 10082, 419, 137797, 63827, 6900, 23627, 161357, 259215, 83639, 64180, 152330, 6997, 2239, 4062, 2350, 171169, …	5150	126	19235	1.86748	5.03304e-05	1.19837e-06	9.27568e-05
SMART	SM00199:SCY	28	0.504232	6.01743e-08	3627, 2919, 6349, 6347, 6348, 6846, 6346, 6369, 10563, 6351, 6376, 6357, 6375, 6356, 6374, 6355, 6372, 6354, 414062, 9560, 5196, 6358, 6359, 5197, 6362, 6364, 388372, 6368, 6367, 5473, 6360	2316	41	9079	2.67716	2.43101e-05	3.47291e-06	8.4053e-05
SP_PIR_KEYWORDS	chemotaxis	42	0.756348	6.20411e-08	5168, 3627, 2359, 2358, 2357, 6349, 6347, 4991, 6348, 6846, 6346, 6369, 10563, 146225, 6351, 6375, 6357, 6356, 6355, 6372, 6354, 414062, 3053, 3579, 3577, 152189, 9560, 6279, 6092, 5196, 6358, 284340, 6359, 6362, 719, 6364, 388372, 116173, 3950, 64221, 6036, 6368, 6367, 5473, 6360	5150	72	19235	2.17872	5.19891e-05	1.20908e-06	9.58138e-05
SP_PIR_KEYWORDS	amidation	30	0.540249	6.34397e-08	116, 64111, 129521, 255061, 4852, 2641, 10874, 5539, 5020, 6343, 6866, 885, 5443, 551, 344901, 3814, 51052, 797, 1113, 796, 2922, 3375, 2691, 5367, 5697, 3060, 6863, 114131, 347148, 7200	5150	44	19235	2.54656	5.31611e-05	1.20824e-06	9.79737e-05
GOTERM_BP_FAT	GO:0015672~monovalent inorganic cation transport	126	2.26904	7.14079e-08	90134, 30820, 486, 10991, 283652, 26266, 8671, 57030, 482, 480, 40, 284111, 7350, 6561, 30818, 6549, 285335, 6547, 169522, 26251, 479, 9058, 11280, 7881, 6554, 6555, 3743, 3742, 3741, 3747, 3746, 3745, 153201, 3744, 81033, 3748, 51305, 151258, 245972, 27012, 57419, 338567, 6568, 9992, 6569, 3736, 3738, 3737, 378807, 51802, 25769, 3739, 284525, 496, 495, 54207, 146212, 10021, 1259, 23439, 123041, …	3497	318	13528	1.53279	0.000333776	7.7635e-06	0.000134932
GOTERM_MF_FAT	GO:0005267~potassium channel activity	64	1.15253	7.91095e-08	10242, 90134, 30820, 3781, 157855, 343450, 3779, 3778, 3776, 93107, 10060, 56479, 30818, 169522, 26251, 3790, 3788, 7881, 3786, 9312, 3743, 3742, 3741, 3747, 89822, 3746, 3745, 3744, 83795, 56659, 386618, 3748, 81033, 3761, 3760, 386617, 3753, 3754, 3751, 80333, 3758, 3755, 3756, 51305, 27012, 338567, 9992, 3736, 3738, 3737, 3739, 131096, 3762, 54207, 146212, 3763, 3764, 348980, 3765, 3766, 10021…	3372	133	12983	1.85275	0.000122691	5.11244e-06	0.000131975
GOTERM_BP_FAT	GO:0007188~G-protein signaling, coupled to cAMP nucleotide second messenger	46	0.828381	8.52874e-08	6752, 2914, 64805, 2357, 2916, 111, 5733, 1395, 1394, 155, 154, 7253, 4988, 4985, 4986, 108, 107, 11251, 5741, 4159, 146, 147, 5745, 1133, 5744, 1901, 196883, 2692, 122042, 2691, 4886, 4887, 1232, 5996, 3973, 2492, 59350, 114131, 3350, 2847, 2587, 4160, 1812, 1813, 1814, 1816	3497	85	13528	2.09352	0.000398639	9.06174e-06	0.000161158
GOTERM_MF_FAT	GO:0030414~peptidase inhibitor activity	71	1.27859	8.7444e-08	1475, 1293, 327657, 8530, 347365, 3827, 197, 10406, 280664, 408187, 440068, 646424, 3053, 5267, 5265, 284293, 340267, 124857, 149708, 59082, 939, 6691, 6694, 7980, 51050, 5272, 90199, 5273, 10816, 5276, 256394, 50859, 145264, 6690, 10047, 128488, 5104, 643394, 140870, 140832, 12, 57119, 6906, 3698, 3697, 128817, 51156, 721, 720, 89778, 4018, 80760, 26998, 3730, 1469, 140902, 3273, 27344, 391253, …	3372	153	12983	1.78671	0.000135617	5.42501e-06	0.000145879
GOTERM_MF_FAT	GO:0005230~extracellular ligand-gated ion channel activity	41	0.73834	8.89843e-08	22953, 2562, 2561, 2560, 200909, 1146, 170572, 1144, 2742, 2741, 441509, 5024, 2743, 2899, 2893, 2558, 2559, 8973, 2557, 2903, 1134, 1136, 285242, 89832, 1135, 2892, 2891, 2890, 55879, 2900, 5027, 200959, 2563, 1142, 9177, 2565, 2567, 2568, 116443, 2569, 116444	3372	72	12983	2.1925	0.000138005	5.30824e-06	0.000148448
GOTERM_BP_FAT	GO:0007218~neuropeptide signaling pathway	49	0.882406	9.04829e-08	64111, 222611, 10343, 4852, 60675, 2742, 2741, 85569, 2743, 5368, 6866, 5443, 11249, 11248, 5179, 5173, 2015, 4886, 5367, 22986, 4887, 114815, 2847, 9607, 594857, 256933, 56923, 6752, 84658, 129521, 10874, 4985, 221395, 2832, 10886, 27344, 64106, 10316, 2922, 139378, 3060, 84873, 23284, 6863, 2587, 347148, 3061, 3062, 113091	3497	93	13528	2.03822	0.000422918	9.40012e-06	0.000170976
GOTERM_BP_FAT	GO:0030817~regulation of cAMP biosynthetic process	52	0.936431	9.09944e-08	116, 2914, 2912, 2913, 2916, 111, 11255, 2740, 1394, 155, 154, 7253, 150, 11251, 5741, 165140, 5745, 5744, 1133, 1901, 196883, 122042, 4886, 4887, 3351, 3350, 2847, 1812, 1813, 1814, 1816, 6752, 1910, 4988, 4985, 4986, 108, 107, 729230, 551, 49, 796, 2692, 2691, 5996, 3973, 2492, 114131, 2587, 4915, 140, 4914	3497	101	13528	1.99168	0.000425309	9.24776e-06	0.000171942
INTERPRO	IPR018039:Intermediate filament protein, conserved site	41	0.73834	9.36191e-08	8419, 192666, 3849, 9119, 3861, 25984, 390792, 3882, 338785, 3881, 112802, 3859, 374454, 3851, 3883, 2670, 8689, 319101, 3850, 4741, 8688, 3884, 8687, 4744, 3853, 3886, 3887, 3888, 140807, 4747, 9118, 51350, 3891, 3890, 3860, 342574, 286887, 353288, 147183, 125115, 162605	4331	72	16659	2.19034	0.000250774	8.64843e-06	0.000166452
UP_SEQ_FEATURE	region of interest:Tail	43	0.774356	9.43187e-08	8419, 192666, 3849, 3848, 9119, 3861, 390792, 3882, 338785, 3881, 112802, 3859, 374454, 3851, 3883, 2670, 8689, 319101, 3850, 4741, 8688, 3884, 8687, 4744, 3853, 3886, 3887, 3854, 3888, 140807, 4747, 9118, 84952, 51350, 3891, 3890, 3860, 342574, 286887, 353288, 147183, 125115, 162605	5140	75	19113	2.13193	0.000819294	3.72552e-05	0.000189934
SMART	SM00076:IFabd	16	0.288133	9.56545e-08	56832, 3442, 3451, 3441, 3440, 3452, 3443, 3444, 3445, 3446, 3447, 3456, 3439, 3448, 3449, 3467	2316	17	9079	3.68953	3.86437e-05	4.83054e-06	0.000133613
INTERPRO	IPR001811:Small chemokine, interleukin-8-like	28	0.504232	9.59389e-08	3627, 2919, 6349, 6347, 6348, 6846, 6346, 6369, 10563, 6351, 6376, 6357, 6375, 6356, 6374, 6355, 6372, 6354, 414062, 9560, 5196, 6358, 6359, 5197, 6362, 6364, 388372, 6368, 6367, 5473, 6360	4331	41	16659	2.62685	0.000256987	8.5673e-06	0.000170577
GOTERM_BP_FAT	GO:0010863~positive regulation of phospholipase C activity	38	0.684315	1.01521e-07	1910, 2915, 2149, 5733, 124274, 3356, 3358, 6869, 3357, 51196, 9002, 2206, 886, 3579, 887, 552, 553, 4829, 4159, 5745, 395, 10316, 1901, 1902, 23566, 796, 5028, 3060, 3973, 185, 51764, 1812, 1813, 115727, 1816, 3062, 56923, 51289	3497	65	13528	2.26156	0.0004745	1.00981e-05	0.000191834
GOTERM_BP_FAT	GO:0007202~activation of phospholipase C activity	38	0.684315	1.01521e-07	1910, 2915, 2149, 5733, 124274, 3356, 3358, 6869, 3357, 51196, 9002, 2206, 886, 3579, 887, 552, 553, 4829, 4159, 5745, 395, 10316, 1901, 1902, 23566, 796, 5028, 3060, 3973, 185, 51764, 1812, 1813, 115727, 1816, 3062, 56923, 51289	3497	65	13528	2.26156	0.0004745	1.00981e-05	0.000191834
GOTERM_MF_FAT	GO:0004866~endopeptidase inhibitor activity	68	1.22456	1.02943e-07	1475, 1293, 327657, 8530, 347365, 3827, 197, 10406, 408187, 440068, 646424, 3053, 5267, 5265, 284293, 340267, 124857, 149708, 59082, 939, 6691, 6694, 7980, 5272, 90199, 5273, 10816, 5276, 50859, 256394, 145264, 6690, 10047, 128488, 5104, 643394, 140870, 140832, 12, 57119, 6906, 3698, 3697, 128817, 51156, 721, 720, 89778, 4018, 80760, 26998, 3730, 1469, 3273, 27344, 391253, 340745, 647174, 140880,…	3372	145	12983	1.80563	0.000159652	5.91349e-06	0.000171735
GOTERM_MF_FAT	GO:0046873~metal ion transmembrane transporter activity	129	2.32307	1.06908e-07	57348, 90134, 4308, 30820, 162514, 26266, 54714, 5024, 59284, 40, 255022, 2206, 6561, 30818, 169522, 26251, 5027, 11280, 7881, 3743, 3742, 3741, 3747, 3746, 3745, 3744, 81033, 3748, 8647, 51305, 27012, 1261, 338567, 1262, 9992, 27091, 27092, 3736, 1260, 3738, 30061, 3737, 378807, 51802, 25769, 3739, 10686, 54207, 491, 146212, 2281, 10021, 1259, 7225, 7223, 9177, 7224, 10242, 786, 1146, 1144, 3781…	3372	328	12983	1.51427	0.0001658	5.9219e-06	0.000178349
GOTERM_BP_FAT	GO:0051480~cytosolic calcium ion homeostasis	58	1.04448	1.18821e-07	2149, 60675, 5733, 11255, 3827, 2740, 5020, 6869, 886, 887, 5745, 1901, 1902, 5367, 4886, 1232, 5027, 1234, 84502, 1237, 2847, 1043, 1812, 1813, 5788, 7201, 56923, 1910, 3741, 6289, 2785, 10563, 2837, 623, 51196, 729230, 2830, 624, 552, 10800, 553, 2833, 551, 3558, 23566, 796, 859, 2691, 2826, 719, 2281, 3060, 6863, 185, 2829, 7225, 3932, 51289	3497	118	13528	1.90145	0.000555332	1.15726e-05	0.000224522
INTERPRO	IPR000471:Interferon alpha/beta/delta	16	0.288133	1.27827e-07	56832, 3442, 3451, 3441, 3440, 3452, 3443, 3444, 3445, 3446, 3447, 3456, 3439, 3448, 3449, 3467	4331	17	16659	3.62019	0.000342389	1.10466e-05	0.000227272
UP_SEQ_FEATURE	domain:MAGE	24	0.432199	1.42852e-07	139604, 54551, 9947, 4103, 4104, 4109, 4107, 4108, 4113, 81557, 4112, 158809, 4110, 728239, 9500, 653687, 139422, 7216, 266740, 4114, 4115, 28986, 728269, 286514, 203429, 51438, 4692	5140	32	19113	2.78886	0.00124061	5.39716e-05	0.000287668
SP_PIR_KEYWORDS	protease inhibitor	55	0.990456	1.45441e-07	1475, 1293, 327657, 8530, 347365, 3827, 10406, 408187, 440068, 646424, 3053, 5267, 5265, 284293, 340267, 124857, 149708, 59082, 6691, 7980, 51050, 5272, 90199, 5273, 10816, 5276, 145264, 256394, 6690, 10047, 128488, 5104, 643394, 140870, 140832, 12, 57119, 3698, 3697, 128817, 51156, 89778, 80760, 3730, 1469, 140902, 391253, 647174, 140880, 128821, 128822, 1472, 1473, 1470, 259, 710	5150	107	19235	1.91983	0.000121872	2.70843e-06	0.000224613
UP_SEQ_FEATURE	domain:Ig-like C2-type 4	43	0.774356	1.56158e-07	10859, 1272, 4685, 79368, 5067, 125931, 10990, 221935, 27255, 115352, 4638, 4099, 1826, 23114, 10752, 6900, 91653, 5156, 53942, 6092, 152330, 2321, 83417, 83416, 3791, 3815, 2324, 84623, 23547, 9543, 11024, 9172, 7412, 4604, 25878, 84063, 64221, 11027, 10288, 11026, 4607, 1630, 4606	5140	76	19113	2.10388	0.0013561	5.65408e-05	0.000314464
GOTERM_BP_FAT	GO:0048878~chemical homeostasis	185	3.33153	1.70293e-07	2646, 5950, 2645, 338, 5167, 4496, 2149, 5733, 2741, 3479, 6347, 2740, 5020, 6348, 336, 337, 9247, 2743, 335, 3481, 6869, 6357, 6356, 480, 6354, 885, 886, 887, 5741, 6549, 5745, 5744, 116519, 6358, 6359, 1901, 1902, 344, 53940, 4118, 345, 346, 5367, 4886, 1585, 479, 27329, 5027, 5653, 2847, 6368, 1812, 1813, 1814, 4504, 5453, 1816, 730, 7201, 56923, 212, 1910, 3741, 4023, 57369, 6289, 2167, 17057…	3497	512	13528	1.39778	0.000795803	1.62472e-05	0.000321784
UP_SEQ_FEATURE	region of interest:Coil 2	38	0.684315	1.79874e-07	192666, 3849, 3848, 9119, 3861, 25984, 390792, 3882, 3881, 338785, 112802, 3859, 374454, 3851, 3883, 8689, 319101, 8688, 3850, 3884, 8687, 3853, 3886, 3887, 3854, 3888, 140807, 9118, 51350, 3891, 3890, 3860, 342574, 286887, 353288, 147183, 125115, 162605	5140	64	19113	2.20785	0.00156188	6.25222e-05	0.000362221
GOTERM_BP_FAT	GO:0016337~cell-cell adhesion	111	1.99892	1.88986e-07	1292, 26167, 1004, 22871, 1007, 1009, 4897, 3683, 54510, 337, 947, 1310, 3681, 1101, 57863, 3676, 147409, 60437, 9752, 1825, 1823, 64881, 56914, 1828, 4617, 23705, 8876, 49860, 49861, 6092, 10332, 28316, 92211, 27328, 28513, 6403, 7412, 7070, 64405, 54798, 54825, 1000, 51208, 64072, 22918, 176, 26285, 1501, 51705, 7216, 64084, 914, 796, 10686, 1305, 5341, 1830, 152015, 5068, 9071, 9073, 2251, 907…	3497	276	13528	1.55579	0.000883122	1.76701e-05	0.000357107
INTERPRO	IPR012287:Homeodomain-related	99	1.78282	2.00311e-07	219409, 8929, 153572, 4825, 170302, 170825, 4821, 6496, 1482, 158800, 2018, 30813, 2019, 5449, 2016, 11281, 401, 2020, 91464, 4223, 5453, 5452, 3211, 5455, 90316, 360030, 56751, 27287, 6473, 63876, 344191, 390874, 83881, 3228, 4010, 2636, 30062, 5626, 159296, 11023, 3231, 4009, 344022, 3233, 3232, 283078, 90655, 338917, 84528, 84525, 60529, 1046, 1045, 284355, 6928, 6927, 3195, 3196, 3239, 3238, …	4331	238	16659	1.6	0.000536489	1.67696e-05	0.000356147
GOTERM_BP_FAT	GO:0030814~regulation of cAMP metabolic process	52	0.936431	2.03103e-07	116, 2914, 2912, 2913, 2916, 111, 11255, 2740, 1394, 155, 154, 7253, 150, 11251, 5741, 165140, 5745, 5744, 1133, 1901, 196883, 122042, 4886, 4887, 3351, 3350, 2847, 1812, 1813, 1814, 1816, 6752, 1910, 4988, 4985, 4986, 108, 107, 729230, 551, 49, 796, 2692, 2691, 5996, 3973, 2492, 114131, 2587, 4915, 140, 4914	3497	103	13528	1.95301	0.000949058	1.86176e-05	0.000383782
GOTERM_BP_FAT	GO:0007200~activation of phospholipase C activity by G-protein coupled receptor protein signaling pathway coupled to IP3 second messenger	32	0.576265	2.65328e-07	1910, 2915, 2149, 5733, 124274, 3356, 3358, 6869, 3357, 51196, 9002, 886, 3579, 887, 4829, 4159, 5745, 10316, 1901, 23566, 796, 5028, 3060, 3973, 185, 51764, 1812, 1813, 1816, 3062, 56923, 51289	3497	52	13528	2.38059	0.00123964	2.38537e-05	0.000501361
GOTERM_BP_FAT	GO:0051339~regulation of lyase activity	51	0.918422	2.68693e-07	116, 2914, 2912, 2913, 2916, 11255, 111, 2740, 1394, 155, 154, 7253, 150, 11251, 5741, 5745, 5744, 1133, 1901, 196883, 122042, 4886, 4887, 2847, 3350, 1812, 1813, 1814, 1816, 6752, 1910, 4988, 4985, 4986, 108, 107, 729230, 2978, 49, 94033, 796, 2692, 2691, 5996, 2492, 3973, 114131, 2587, 4915, 140, 4914	3497	101	13528	1.95338	0.00125535	2.37004e-05	0.000507718
GOTERM_BP_FAT	GO:0044057~regulation of system process	121	2.179	2.78936e-07	6770, 22871, 2149, 2741, 6347, 2740, 5020, 336, 337, 1103, 6870, 1573, 5024, 335, 154, 6869, 3481, 170825, 885, 1482, 399968, 2321, 4889, 26251, 5367, 4886, 27129, 1908, 3351, 1812, 1813, 2660, 1814, 4607, 1816, 56923, 1000, 4608, 6752, 1910, 10874, 4634, 4633, 2837, 51196, 1501, 4803, 4635, 624, 9992, 1264, 25769, 796, 793, 8048, 491, 27302, 2281, 4625, 4624, 10021, 185, 186, 7054, 10242, 2913, …	3497	309	13528	1.51483	0.00130318	2.41483e-05	0.000527074
GOTERM_MF_FAT	GO:0004252~serine-type endopeptidase activity	70	1.26058	2.90286e-07	5126, 341277, 339906, 26085, 29122, 3240, 3083, 25891, 3003, 84000, 283471, 9407, 11012, 25823, 10136, 132724, 2999, 3250, 2158, 4317, 5646, 339501, 389208, 5644, 3817, 1990, 3818, 63036, 164656, 28983, 55554, 1511, 56649, 5653, 3002, 5650, 3001, 7177, 339967, 136242, 11330, 2160, 136541, 345062, 5125, 11202, 377047, 3026, 167681, 43849, 1803, 440387, 5655, 1504, 4057, 4018, 8858, 203074, 49, 711…	3372	154	12983	1.75011	0.000450133	1.55252e-05	0.000484271
BIOCARTA	h_dcPathway:Dendritic cells in regulating TH1 and TH2 Development	16	0.288133	2.93628e-07	1437, 958, 3596, 3562, 914, 54106, 921, 3458, 3687, 3456, 3439, 3565, 51284, 7097, 3567, 3586	282	21	1437	3.88247	6.87065e-05	6.87065e-05	0.000377478
GOTERM_CC_FAT	GO:0034702~ion channel complex	93	1.67477	2.99612e-07	57348, 10242, 786, 54102, 1146, 1144, 2742, 2741, 2743, 59284, 3779, 3778, 3776, 93107, 8973, 10060, 56479, 1187, 1134, 1136, 1135, 169522, 26251, 3790, 3788, 200959, 11280, 3786, 2563, 1142, 2565, 2567, 2568, 203859, 2569, 9312, 2562, 3743, 2561, 3742, 2560, 3741, 3747, 3746, 3745, 3744, 441509, 386618, 6340, 3748, 10369, 3761, 386617, 3760, 3753, 3754, 6338, 3751, 6336, 121601, 5348, 63982, 375…	3630	205	12782	1.59743	0.000169566	1.30445e-05	0.000438969
GOTERM_BP_FAT	GO:0045761~regulation of adenylate cyclase activity	49	0.882406	3.16419e-07	116, 2914, 2912, 2913, 2916, 11255, 111, 2740, 1394, 155, 154, 7253, 150, 11251, 5741, 5745, 5744, 1133, 1901, 196883, 122042, 4886, 4887, 2847, 3350, 1812, 1813, 1814, 1816, 6752, 1910, 4988, 4985, 4986, 108, 107, 729230, 49, 796, 2692, 2691, 5996, 2492, 3973, 114131, 2587, 4915, 140, 4914	3497	96	13528	1.97453	0.00147817	2.68953e-05	0.000597901
INTERPRO	IPR006029:Neurotransmitter-gated ion-channel transmembrane region	29	0.52224	3.28082e-07	2562, 2561, 2560, 200909, 1146, 170572, 1144, 2742, 2741, 441509, 2743, 2558, 2559, 8973, 2557, 1134, 1136, 285242, 89832, 1135, 55879, 200959, 2563, 1142, 2565, 9177, 2567, 2568, 2569	4331	45	16659	2.47883	0.000878545	2.66339e-05	0.00058332
GOTERM_BP_FAT	GO:0051241~negative regulation of multicellular organismal process	73	1.3146	3.53485e-07	2811, 5950, 1149, 3827, 2741, 197, 5020, 155, 335, 154, 3624, 7356, 3481, 2899, 3778, 3929, 723961, 3630, 11326, 56955, 671, 341, 4889, 64127, 344, 3818, 345, 5367, 164656, 3351, 5027, 1812, 1813, 2660, 6779, 9607, 2160, 2982, 1816, 3586, 222537, 11202, 3848, 170575, 8074, 3356, 3458, 2837, 552, 3558, 551, 146, 1361, 55340, 11213, 89832, 9370, 25769, 796, 3375, 5624, 859, 6529, 350, 2693, 5340, 2…	3497	164	13528	1.72194	0.00165118	2.95092e-05	0.00066794
GOTERM_BP_FAT	GO:0031279~regulation of cyclase activity	50	0.900414	3.55495e-07	116, 2914, 2912, 2913, 2916, 11255, 111, 2740, 1394, 155, 154, 7253, 150, 11251, 5741, 5745, 5744, 1133, 1901, 196883, 122042, 4886, 4887, 2847, 3350, 1812, 1813, 1814, 1816, 6752, 1910, 4988, 4985, 4986, 108, 107, 729230, 2978, 49, 796, 2692, 2691, 5996, 2492, 3973, 114131, 2587, 4915, 140, 4914	3497	99	13528	1.95377	0.00166056	2.91564e-05	0.000671739
SP_PIR_KEYWORDS	antiviral	14	0.252116	3.77276e-07	3442, 3441, 3440, 3452, 3443, 3444, 3458, 3445, 3447, 3456, 3448, 3439, 3449, 3467	5150	14	19235	3.73495	0.000316108	6.87297e-06	0.000582649
GOTERM_BP_FAT	GO:0030005~cellular di-, tri-valent inorganic cation homeostasis	94	1.69278	3.85282e-07	4496, 3240, 2149, 60675, 5733, 11255, 3827, 6347, 2740, 6348, 5020, 9247, 846, 6263, 9104, 6869, 6357, 6356, 6354, 7018, 886, 5741, 887, 3250, 5745, 6358, 79054, 1901, 6359, 1902, 53940, 5367, 4886, 1232, 5027, 1234, 84502, 1237, 6368, 1043, 2847, 1812, 1813, 1814, 1816, 5788, 56923, 7201, 1910, 212, 3741, 6289, 6346, 2785, 2835, 10563, 2837, 5348, 6375, 51196, 623, 729230, 2830, 624, 4057, 552, …	3497	227	13528	1.60192	0.00179957	3.10546e-05	0.000728024
GOTERM_MF_FAT	GO:0008083~growth factor activity	72	1.2966	4.15744e-07	84432, 2919, 3084, 2254, 3479, 151449, 2251, 146433, 2250, 6320, 3624, 80310, 2248, 3481, 2249, 2246, 8838, 26291, 723961, 4969, 3630, 3578, 10718, 3593, 2658, 9542, 51816, 9210, 27329, 8190, 8822, 2668, 8823, 2662, 2255, 3952, 2258, 4693, 2660, 3586, 4838, 11082, 1437, 26281, 3562, 56034, 9573, 5008, 8200, 8074, 4803, 4909, 4908, 8909, 10637, 7044, 5967, 265, 3558, 392255, 5764, 27006, 3574, 652…	3372	161	12983	1.72185	0.000644612	2.14937e-05	0.000693565
PIR_SUPERFAMILY	PIRSF001135:trypsin	27	0.486224	4.51713e-07	26085, 339906, 377047, 3003, 11012, 440387, 25823, 1504, 10136, 2999, 51032, 5646, 64499, 5644, 3817, 1990, 63036, 23430, 1215, 55554, 354, 1511, 23436, 3002, 3001, 7177, 11330, 136541	2303	36	7396	2.4086	0.000556807	0.000139231	0.000732732
SP_PIR_KEYWORDS	immune response	95	1.71079	5.42867e-07	57824, 10859, 2210, 3111, 170482, 56253, 387357, 50852, 100131439, 54106, 10990, 342510, 9450, 114771, 114770, 2209, 4153, 608, 3109, 11326, 2220, 133396, 23705, 10332, 83417, 23643, 146894, 26253, 23547, 7940, 974, 93978, 735, 11006, 338339, 929, 246778, 23601, 83953, 8631, 1378, 731, 730, 732, 3127, 7100, 81793, 10871, 146722, 925, 926, 79626, 729, 57115, 8993, 721, 151888, 720, 8547, 386653, 7…	5150	224	19235	1.58402	0.000454819	9.67916e-06	0.00083838
UP_SEQ_FEATURE	repeat:5	72	1.2966	5.66809e-07	439915, 653247, 54102, 55040, 6699, 140453, 386680, 337, 440023, 386682, 643803, 335, 386681, 386672, 5542, 26609, 386674, 386675, 386676, 386677, 386678, 386679, 83900, 83901, 85291, 85290, 140258, 85285, 9500, 3713, 85289, 10332, 4741, 4589, 4744, 387264, 5544, 5545, 386685, 386683, 386684, 6698, 11085, 11086, 85280, 4184, 83755, 3846, 337960, 83899, 84616, 6707, 387273, 440051, 353332, 8796, 3…	5140	157	19113	1.70529	0.00491346	0.000189427	0.00114141
GOTERM_MF_FAT	GO:0008009~chemokine activity	29	0.52224	6.09233e-07	3627, 2919, 6349, 10850, 6347, 6348, 6846, 6346, 6369, 10563, 6351, 6376, 6357, 6375, 6356, 6374, 6355, 6372, 6354, 414062, 9560, 5196, 6358, 6359, 5197, 6362, 6364, 388372, 6368, 6367, 5473, 6360	3372	46	12983	2.42732	0.000944474	3.04808e-05	0.00101635
GOTERM_BP_FAT	GO:0019933~cAMP-mediated signaling	48	0.864398	6.22475e-07	6752, 2914, 64805, 2357, 2916, 111, 5733, 1395, 2740, 3361, 1394, 155, 154, 7253, 4988, 4985, 4986, 108, 107, 11251, 5741, 4159, 146, 147, 5745, 1133, 5744, 1901, 196883, 2692, 122042, 2691, 4886, 4887, 1232, 5996, 3973, 2492, 59350, 114131, 3350, 2847, 2587, 4160, 1812, 1813, 1814, 1816	3497	95	13528	1.95459	0.00290584	4.9322e-05	0.00117622
INTERPRO	IPR006201:Neurotransmitter-gated ion-channel	29	0.52224	6.30509e-07	2562, 2561, 2560, 200909, 1146, 170572, 1144, 2742, 2741, 441509, 2743, 2558, 2559, 8973, 2557, 1134, 1136, 285242, 89832, 1135, 55879, 200959, 2563, 1142, 2565, 9177, 2567, 2568, 2569	4331	46	16659	2.42494	0.00168771	4.96792e-05	0.00112102
INTERPRO	IPR018000:Neurotransmitter-gated ion-channel, conserved site	29	0.52224	6.30509e-07	2562, 2561, 2560, 200909, 1146, 170572, 1144, 2742, 2741, 441509, 2743, 2558, 2559, 8973, 2557, 1134, 1136, 285242, 89832, 1135, 55879, 200959, 2563, 1142, 2565, 9177, 2567, 2568, 2569	4331	46	16659	2.42494	0.00168771	4.96792e-05	0.00112102
SP_PIR_KEYWORDS	neurotransmitter receptor	34	0.612282	7.06894e-07	2562, 2561, 2560, 1146, 1144, 3360, 3362, 155, 3356, 3355, 3358, 2899, 3357, 2558, 2557, 146, 1134, 1133, 148, 1136, 89832, 2892, 2891, 2890, 2900, 3351, 3354, 3350, 1812, 1813, 1142, 1814, 1816, 2569	5150	57	19235	2.22787	0.000592202	1.23411e-05	0.00109169
GOTERM_BP_FAT	GO:0007631~feeding behavior	38	0.684315	7.80618e-07	10874, 4852, 2641, 11255, 5020, 5457, 3358, 6869, 434, 885, 680, 886, 887, 2834, 7080, 51052, 390259, 4889, 5367, 4886, 5697, 2693, 3351, 6939, 3060, 3952, 2847, 4160, 1812, 7200, 1813, 9607, 4915, 3061, 3062, 7054, 56923, 391723	3497	69	13528	2.13046	0.00364274	6.08214e-05	0.00147504
GOTERM_BP_FAT	GO:0055080~cation homeostasis	112	2.01693	8.00544e-07	4496, 2149, 5733, 6347, 2740, 6348, 5020, 9247, 6869, 6357, 6356, 480, 6354, 886, 5741, 887, 6549, 5745, 6358, 1901, 6359, 1902, 53940, 5367, 4886, 1585, 479, 5027, 6368, 2847, 1812, 1813, 1814, 1816, 4504, 730, 56923, 7201, 1910, 212, 3741, 6289, 2785, 2835, 2837, 51196, 6375, 623, 5348, 729230, 2830, 624, 10800, 57419, 2833, 23627, 30061, 797, 25769, 57817, 796, 10686, 495, 8048, 491, 2826, 719…	3497	286	13528	1.51492	0.00373555	6.13513e-05	0.00151269
KEGG_PATHWAY	hsa05310:Asthma	22	0.396182	8.19158e-07	959, 3113, 3127, 958, 3115, 3596, 3111, 3117, 3562, 3119, 6356, 6037, 8288, 2206, 3565, 3109, 2205, 3567, 3586, 3578, 3123, 3122	1425	29	5085	2.70708	0.000146619	2.93254e-05	0.00100805
PIR_SUPERFAMILY	PIRSF001934:interferon alpha	15	0.270124	8.30716e-07	3442, 3451, 3441, 3440, 3452, 3443, 3444, 3445, 3446, 3447, 3456, 3439, 3448, 3449, 3467	2303	15	7396	3.21146	0.00102375	0.000204834	0.00134752
SP_PIR_KEYWORDS	pancreas	16	0.288133	8.80364e-07	2645, 7032, 2641, 5068, 5646, 5644, 63036, 3481, 6035, 10136, 11330, 723961, 3630, 1208, 5968, 5967, 6690, 5319	5150	18	19235	3.31996	0.000737473	1.50559e-05	0.00135959
GOTERM_MF_FAT	GO:0042379~chemokine receptor binding	30	0.540249	8.86108e-07	3627, 2919, 6349, 10850, 6347, 6348, 6846, 6346, 6369, 10563, 6351, 6376, 6357, 6375, 6356, 6374, 6355, 6372, 6354, 414062, 729230, 9560, 5196, 6358, 6359, 5197, 6362, 6364, 388372, 6368, 6367, 5473, 6360	3372	49	12983	2.35729	0.00137341	4.29477e-05	0.00147825
INTERPRO	IPR015589:Interferon alpha	13	0.234108	9.29488e-07	3442, 3451, 3441, 3440, 3452, 3443, 3444, 3445, 3446, 3447, 3448, 3439, 3449	4331	13	16659	3.84646	0.002487	7.11432e-05	0.00165259
GOTERM_BP_FAT	GO:0030003~cellular cation homeostasis	101	1.81884	1.30404e-06	4496, 2149, 5733, 2740, 6347, 6348, 5020, 9247, 6869, 6357, 6356, 480, 6354, 886, 5741, 887, 5745, 6358, 1901, 6359, 1902, 53940, 5367, 4886, 5027, 6368, 2847, 1812, 1813, 1814, 1816, 4504, 730, 7201, 56923, 1910, 212, 3741, 6289, 2785, 2835, 2837, 51196, 6375, 623, 5348, 729230, 2830, 624, 10800, 57419, 2833, 23627, 30061, 797, 25769, 57817, 796, 10686, 8048, 491, 2826, 719, 2281, 2829, 185, 722…	3497	254	13528	1.53825	0.00607785	9.83241e-05	0.00246408
GOTERM_CC_FAT	GO:0005578~proteinaceous extracellular matrix	131	2.35909	1.30565e-06	1292, 1293, 64094, 1297, 1295, 63923, 170692, 1311, 1310, 1101, 4314, 4313, 1281, 7484, 4312, 4319, 4317, 56999, 25975, 26254, 140766, 6693, 6975, 2331, 1278, 4321, 158326, 11081, 56547, 4320, 55118, 22798, 118856, 22854, 133584, 176, 126638, 6678, 10117, 729238, 4585, 5803, 27283, 10082, 1462, 4016, 3730, 81029, 4237, 9423, 4239, 1300, 10418, 10417, 653509, 1116, 729330, 1305, 51384, 1833, 17101…	3630	320	12782	1.4415	0.000738728	5.27844e-05	0.00191294
GOTERM_BP_FAT	GO:0055066~di-, tri-valent inorganic cation homeostasis	96	1.7288	1.4556e-06	4496, 2149, 5733, 2740, 6347, 5020, 6348, 9247, 6869, 6357, 6356, 6354, 886, 887, 5741, 5745, 6358, 6359, 1901, 1902, 53940, 4886, 5367, 5027, 2847, 6368, 1812, 1813, 1814, 1816, 7201, 56923, 212, 1910, 3741, 6289, 2785, 2835, 2837, 623, 51196, 6375, 5348, 729230, 2830, 624, 10800, 57419, 2833, 23627, 30061, 797, 57817, 796, 25769, 8048, 491, 2826, 719, 2281, 185, 2829, 7225, 3932, 51289, 3240, 6…	3497	239	13528	1.55386	0.00678183	0.000108009	0.00275045
INTERPRO	IPR006202:Neurotransmitter-gated ion-channel ligand-binding	28	0.504232	1.49576e-06	2562, 2561, 2560, 1146, 170572, 1144, 2742, 2741, 441509, 2743, 2558, 2559, 8973, 2557, 1134, 285242, 1136, 89832, 1135, 55879, 200959, 2563, 1142, 2565, 9177, 2567, 2568, 2569	4331	45	16659	2.39335	0.00399913	0.000111303	0.0026594
PIR_SUPERFAMILY	PIRSF002282:cytoskeletal keratin	38	0.684315	1.69925e-06	8419, 192666, 3849, 3848, 9119, 3861, 25984, 3882, 3881, 338785, 112802, 3859, 374454, 3851, 2670, 8689, 319101, 3850, 4741, 8688, 8687, 3853, 3886, 3887, 3854, 3888, 140807, 4747, 51350, 3891, 3890, 3860, 342574, 286887, 353288, 147183, 125115, 162605	2303	61	7396	2.00058	0.00209299	0.000349136	0.00275637
UP_SEQ_FEATURE	lipid moiety-binding region:S-palmitoyl cysteine	79	1.42265	1.70866e-06	338, 6870, 5739, 155, 154, 59340, 6521, 433, 150, 6869, 2893, 6865, 680, 886, 887, 4923, 30818, 4829, 4159, 10161, 4158, 89780, 2572, 2892, 2891, 1901, 4889, 2890, 1902, 6508, 4886, 4887, 3351, 1234, 4160, 1812, 4161, 401190, 1816, 6010, 6752, 3743, 3742, 1910, 3741, 3744, 3360, 5354, 2835, 221391, 3357, 4988, 4985, 623, 4986, 4099, 2596, 4135, 2830, 624, 552, 7827, 3274, 146, 147, 148, 3736, 373…	5140	181	19113	1.62298	0.0147386	0.000549785	0.00344076
GOTERM_CC_FAT	GO:0031012~extracellular matrix	139	2.50315	1.72003e-06	1292, 1293, 64094, 1297, 1295, 63923, 170692, 1311, 1310, 1101, 4314, 4313, 1281, 7484, 4312, 4319, 4317, 56999, 25975, 26254, 140766, 6693, 6975, 2331, 1278, 4321, 158326, 11081, 56547, 4320, 55118, 4023, 22798, 118856, 22854, 133584, 176, 126638, 6678, 10117, 729238, 4585, 5803, 27283, 10082, 1462, 79625, 4016, 81029, 3730, 4237, 9423, 4239, 1300, 10418, 10417, 653509, 1116, 729330, 1305, 51384…	3630	345	12782	1.41869	0.000973063	6.49003e-05	0.00252003
SP_PIR_KEYWORDS	Serine protease	63	1.13452	1.7608e-06	5126, 341277, 339906, 26085, 3083, 3003, 84000, 283471, 9407, 11012, 25823, 10136, 132724, 2999, 2158, 5646, 339501, 389208, 5644, 3817, 1990, 3818, 63036, 164656, 28983, 55554, 1511, 56649, 5653, 3002, 5650, 7177, 339967, 3001, 11330, 2160, 136541, 345062, 5125, 11202, 377047, 3026, 43849, 1803, 440387, 5655, 1504, 8909, 4057, 4018, 203074, 49, 51032, 7113, 284366, 64499, 5624, 5340, 23430, 1215…	5150	136	19235	1.73016	0.00147446	2.95105e-05	0.00271927
SMART	SM00082:LRRCT	44	0.792364	1.84392e-06	2811, 1370, 84631, 2812, 7100, 81793, 164312, 2815, 60506, 219527, 64922, 2814, 1101, 26103, 131578, 654429, 203190, 10446, 145581, 6585, 6586, 645191, 3671, 55203, 57622, 22865, 57689, 64101, 340745, 94030, 9211, 25878, 114798, 84894, 57497, 4064, 51284, 7097, 57408, 4915, 54674, 4914, 51311, 4916	2316	88	9079	1.96006	0.000744667	8.27682e-05	0.0025756
UP_SEQ_FEATURE	active site:Charge relay system	84	1.5127	1.90424e-06	5126, 341277, 339906, 26085, 570, 3083, 3003, 84000, 9388, 283471, 9407, 11012, 219595, 25823, 10136, 643414, 132724, 643418, 2999, 2158, 5646, 339501, 389208, 5644, 3817, 1990, 3818, 63036, 7941, 164656, 51365, 142910, 28983, 55554, 1511, 56649, 5653, 10003, 5650, 3002, 3001, 7177, 641372, 339967, 11330, 2160, 221223, 136541, 5408, 5407, 345062, 5125, 5406, 4023, 11202, 377047, 3990, 167681, 302…	5140	196	19113	1.59364	0.0164117	0.00059082	0.0038346
UP_SEQ_FEATURE	site:Stutter	23	0.414191	2.05519e-06	374454, 3849, 3848, 9119, 8689, 3883, 3851, 319101, 3884, 8688, 3853, 8687, 3861, 3886, 140807, 3854, 390792, 3882, 338785, 3881, 286887, 125115, 112802	5140	33	19113	2.59167	0.0177011	0.000615659	0.00413856
GOTERM_MF_FAT	GO:0008227~amine receptor activity	26	0.468215	2.33901e-06	11255, 3360, 3361, 3362, 155, 154, 59340, 3356, 3355, 3358, 150, 3357, 134864, 3274, 146, 147, 1133, 148, 3351, 3354, 3350, 1812, 1813, 1814, 9177, 1816	3372	41	12983	2.44161	0.00362124	0.000109928	0.00390199
SP_PIR_KEYWORDS	tandem repeat	40	0.720331	2.94507e-06	2811, 653247, 3846, 3827, 3080, 2312, 337, 7570, 2814, 5542, 5676, 7062, 2208, 3078, 2153, 266, 1266, 265, 4360, 4014, 1264, 60484, 3713, 3273, 7010, 633, 51309, 5672, 5675, 5545, 5671, 5670, 5669, 25850, 4974, 6693, 440533, 3687, 4624, 6407, 7075, 4915, 4914, 4916	5150	75	19235	1.99197	0.00246493	4.83905e-05	0.00454816
UP_SEQ_FEATURE	repeat:6	65	1.17054	3.08708e-06	439915, 653247, 54102, 6699, 140453, 386680, 337, 440023, 386682, 643803, 335, 386681, 386672, 5542, 26609, 386674, 386675, 386676, 386677, 386678, 386679, 83900, 83901, 85291, 85290, 85285, 9500, 3713, 85289, 10332, 4741, 4589, 4744, 387264, 5544, 5545, 386685, 386683, 386684, 6698, 11086, 85280, 4184, 83755, 3846, 83899, 84616, 6707, 387273, 440051, 8796, 353332, 387267, 353333, 387266, 84226, …	5140	143	19113	1.69022	0.0264701	0.000893826	0.00621643
INTERPRO	IPR000483:Cysteine-rich flanking region, C-terminal	44	0.792364	3.35344e-06	2811, 1370, 84631, 2812, 7100, 81793, 164312, 2815, 60506, 219527, 64922, 2814, 1101, 26103, 131578, 654429, 203190, 10446, 145581, 6585, 6586, 645191, 3671, 55203, 57622, 22865, 57689, 64101, 340745, 94030, 9211, 25878, 114798, 84894, 57497, 4064, 51284, 7097, 57408, 4915, 54674, 4914, 51311, 4916	4331	88	16659	1.92323	0.00894364	0.000242778	0.00596217
SP_PIR_KEYWORDS	spermatogenesis	55	0.990456	3.684e-06	9457, 374768, 728137, 54457, 219793, 57135, 27136, 83942, 58531, 146852, 7258, 23617, 881, 219938, 23705, 5079, 285335, 84944, 56165, 339345, 5367, 56163, 1617, 132612, 204474, 353189, 23742, 81616, 113746, 83890, 83893, 5619, 7141, 7142, 8382, 57054, 644150, 57055, 3171, 5620, 255220, 51298, 341567, 199720, 378807, 132671, 9271, 1539, 338323, 51314, 1538, 6954, 29118, 8749, 85413, 4956, 84215, 1…	5150	116	19235	1.77088	0.00308243	5.93673e-05	0.00568927
SP_PIR_KEYWORDS	Sodium transport	55	0.990456	3.684e-06	10246, 486, 283652, 10991, 26266, 8671, 57030, 55089, 482, 480, 40, 9498, 284111, 57282, 6561, 60482, 6549, 389015, 285335, 6547, 160728, 479, 9058, 11280, 6554, 6555, 285195, 246213, 345274, 6340, 6338, 6336, 6543, 151258, 10568, 57419, 6568, 6569, 200010, 159963, 6523, 6330, 51802, 25769, 284525, 6331, 6527, 6332, 6335, 57084, 6328, 348980, 10021, 10786, 123041	5150	116	19235	1.77088	0.00308243	5.93673e-05	0.00568927
BBID	109.Chemokine_families	17	0.306141	3.83153e-06	3627, 9560, 6358, 6359, 6347, 6348, 6346, 6369, 10563, 6351, 6364, 6376, 388372, 6357, 6356, 6355, 6367, 6372, 6354	81	25	358	3.00543	0.000283494	0.000283494	0.00401027
GOTERM_BP_FAT	GO:0008217~regulation of blood pressure	48	0.864398	3.90782e-06	1910, 255061, 4879, 4878, 4852, 11255, 5020, 6870, 155, 154, 6869, 2837, 623, 680, 624, 552, 5443, 553, 4880, 551, 7080, 27035, 146, 147, 9370, 1113, 796, 5367, 4886, 1585, 1908, 6863, 10911, 4624, 359, 185, 186, 347148, 1813, 9607, 1814, 2981, 1278, 2982, 72, 3043, 1816, 5125	3497	100	13528	1.85686	0.0181032	0.000285414	0.00738394
UP_SEQ_FEATURE	repeat:3	89	1.60274	4.07156e-06	439915, 653247, 54102, 55040, 6699, 140453, 386680, 337, 6263, 190, 440023, 386682, 643803, 386681, 386672, 26609, 5542, 386674, 386675, 386676, 386677, 386678, 386679, 2674, 83900, 83901, 85291, 85290, 85293, 140258, 85285, 9500, 3713, 85289, 10332, 4741, 4589, 387264, 4744, 5544, 5545, 386685, 386683, 386684, 6698, 11085, 11086, 337880, 85280, 6703, 6704, 4184, 6705, 6706, 83755, 6700, 6701, 38…	5140	214	19113	1.54647	0.0347633	0.0011407	0.00819879
SP_PIR_KEYWORDS	zymogen	86	1.54871	4.16533e-06	341277, 5126, 3083, 60676, 10404, 3003, 170692, 9407, 11012, 643847, 1521, 9509, 25823, 10136, 9508, 2153, 2999, 5222, 4314, 2158, 4313, 4312, 4319, 80070, 4317, 838, 5646, 10863, 5644, 56999, 3817, 1990, 3818, 63036, 93979, 140766, 28983, 55554, 1512, 1511, 1510, 5653, 643834, 5650, 3002, 3001, 64066, 7177, 9313, 2162, 11085, 11330, 4321, 5125, 56547, 5319, 4320, 4224, 118856, 11202, 8722, 313, …	5150	206	19235	1.55925	0.00348447	6.58574e-05	0.00643258
GOTERM_MF_FAT	GO:0005249~voltage-gated potassium channel activity	48	0.864398	4.47479e-06	3743, 3742, 3741, 90134, 3747, 3746, 3745, 3744, 386618, 81033, 3748, 3761, 386617, 3760, 3753, 3754, 3751, 3778, 3776, 3758, 3755, 3756, 93107, 27012, 56479, 9992, 3736, 169522, 3738, 3737, 26251, 3739, 3790, 131096, 3762, 3788, 146212, 3763, 3764, 348980, 3765, 3766, 7881, 10021, 3786, 3769, 1259, 9312	3372	100	12983	1.84811	0.00691638	0.000204109	0.00746482
GOTERM_MF_FAT	GO:0031402~sodium ion binding	54	0.972447	4.49511e-06	10246, 486, 283652, 10991, 26266, 8671, 57030, 55089, 482, 480, 40, 9498, 284111, 57282, 6561, 60482, 6549, 389015, 285335, 6547, 160728, 9058, 11280, 6554, 6555, 285195, 246213, 345274, 6340, 6338, 6336, 6543, 151258, 10568, 57419, 6568, 6569, 200010, 159963, 6523, 6330, 51802, 25769, 284525, 6331, 6527, 6332, 6335, 57084, 6328, 348980, 10021, 10786, 123041	3372	117	12983	1.77703	0.00694769	0.000199178	0.00749873
UP_SEQ_FEATURE	repeat:4	78	1.40465	4.58678e-06	439915, 653247, 54102, 6620, 55040, 6699, 140453, 386680, 337, 6263, 440023, 386682, 643803, 335, 386681, 386672, 5542, 26609, 386674, 386675, 386676, 386677, 386678, 386679, 83900, 83901, 85291, 85290, 140258, 85285, 9500, 3713, 85289, 10332, 4741, 4589, 387264, 4744, 5544, 5545, 386685, 386683, 386684, 6698, 11085, 11086, 337880, 85280, 4184, 83755, 3846, 337960, 83899, 84616, 6707, 83896, 3872…	5140	182	19113	1.59364	0.0390753	0.00124483	0.00923625
GOTERM_BP_FAT	GO:0031640~killing of cells of another organism	13	0.234108	4.62624e-06	117159, 213, 57817, 6283, 3346, 1671, 1670, 3347, 735, 728358, 10578, 1667, 1668, 1669	3497	14	13528	3.59214	0.0213955	0.000332679	0.00874134
GOTERM_BP_FAT	GO:0050801~ion homeostasis	147	2.64722	4.8626e-06	5167, 4496, 2149, 5733, 2741, 6347, 2740, 5020, 6348, 9247, 2743, 6869, 6357, 6356, 480, 6354, 885, 886, 887, 5741, 6549, 5745, 6358, 1901, 6359, 1902, 53940, 4118, 5367, 4886, 1585, 479, 5027, 5653, 6368, 2847, 1812, 1813, 1814, 4504, 1816, 5453, 730, 7201, 56923, 212, 1910, 3741, 57369, 6289, 170575, 5354, 2785, 2835, 2837, 5348, 623, 51196, 6375, 729230, 2830, 624, 10800, 57419, 2833, 23627, 6…	3497	409	13528	1.39038	0.0224763	0.000344376	0.00918794
SP_PIR_KEYWORDS	pyroglutamic acid	28	0.504232	5.03236e-06	1292, 1293, 765, 653247, 1297, 6019, 3827, 6347, 5005, 10879, 336, 3512, 5542, 3458, 2878, 5267, 5304, 5968, 5967, 1281, 1448, 1401, 5545, 347, 6691, 713, 5004, 7200, 1278, 563	5150	46	19235	2.27345	0.00420825	7.8092e-05	0.0077715
INTERPRO	IPR002957:Keratin, type I	22	0.396182	5.92282e-06	3859, 8419, 192666, 8689, 3883, 3884, 8688, 4741, 8687, 3886, 3861, 25984, 390792, 3882, 3881, 342574, 3860, 353288, 147183, 162605, 125115, 284085	4331	33	16659	2.5643	0.0157421	0.000417473	0.0105301
GOTERM_BP_FAT	GO:0008544~epidermis development	76	1.36863	6.22025e-06	1475, 646, 6699, 3861, 80144, 3882, 3881, 51176, 7062, 5948, 9509, 337977, 112802, 1281, 3713, 84648, 5744, 353145, 353144, 6939, 3891, 2255, 1041, 5650, 3860, 199834, 6698, 1278, 5453, 60401, 6703, 6704, 6705, 23254, 6469, 6706, 6700, 3849, 3848, 6701, 353134, 3846, 7476, 353133, 353135, 2312, 6707, 353137, 353139, 8796, 353140, 4050, 51806, 353141, 353142, 353143, 4908, 2171, 163778, 4014, 4488…	3497	184	13528	1.59784	0.028661	0.000433932	0.0117531
SP_PIR_KEYWORDS	leucine-rich repeat	123	2.21502	7.29693e-06	1293, 401940, 79782, 653619, 54106, 23519, 1101, 474354, 645414, 203190, 145581, 654348, 671, 64127, 26254, 122042, 929, 59350, 114798, 59352, 2331, 645425, 84894, 55655, 11081, 23639, 7100, 200162, 400736, 400735, 219527, 9884, 199713, 64922, 376132, 23194, 58484, 6585, 8549, 114548, 6586, 55203, 22865, 65122, 126364, 440561, 57689, 65121, 340745, 375387, 196385, 1833, 4958, 79442, 347730, 51284…	5150	322	19235	1.42671	0.00609619	0.000111173	0.0112685
GOTERM_MF_FAT	GO:0043176~amine binding	51	0.918422	7.36551e-06	2747, 1146, 1144, 2742, 2741, 336, 390243, 337, 27232, 155, 154, 2743, 29958, 8973, 2903, 1134, 1133, 1136, 1135, 116519, 341, 2328, 3351, 3354, 3350, 1812, 1813, 1814, 1142, 1816, 212, 1071, 5009, 3356, 3355, 3358, 3357, 89832, 1401, 189, 5053, 6999, 6898, 6531, 2350, 121278, 2352, 7054, 80704, 116443, 116444	3372	110	12983	1.78511	0.0113589	0.000317282	0.0122868
GOTERM_MF_FAT	GO:0019825~oxygen binding	26	0.468215	7.84471e-06	3049, 1572, 3048, 3047, 213, 1579, 1576, 1580, 1549, 1582, 3050, 3039, 58157, 1586, 6999, 23498, 50507, 1559, 1557, 1558, 1555, 3042, 3043, 1551, 3045, 3046	3372	43	12983	2.32805	0.0120935	0.000328789	0.0130862
GOTERM_BP_FAT	GO:0006968~cellular defense response	33	0.594273	7.949e-06	4332, 9437, 9436, 100008586, 10871, 4046, 50852, 7293, 729447, 3805, 3702, 3806, 922, 3929, 1524, 645037, 729230, 2574, 3579, 100101629, 729431, 3810, 3812, 23643, 645073, 1232, 5551, 1234, 6693, 23601, 10578, 7305, 653361, 26748, 729422, 10288, 26749, 3565, 11126, 729408, 7369, 5408, 729428, 100132399, 4068, 2543, 8808	3497	61	13528	2.09277	0.0364797	0.000546347	0.0150193
INTERPRO	IPR008957:Fibronectin, type III-like fold	76	1.36863	7.99149e-06	1293, 3581, 2051, 5067, 63923, 221935, 4897, 123722, 1826, 10752, 145581, 2046, 3593, 5793, 133396, 3595, 53942, 57622, 6092, 9256, 23504, 9543, 4604, 64221, 91156, 7075, 2162, 64838, 57497, 3645, 4607, 4606, 3587, 5788, 5789, 4608, 3598, 1272, 4685, 164312, 5618, 1271, 54538, 133584, 7143, 22997, 27255, 1439, 26103, 5803, 4638, 5800, 7373, 23114, 6900, 3730, 91653, 2041, 116379, 2045, 2042, 7010…	4331	184	16659	1.58875	0.0211817	0.000548805	0.0142077
GOTERM_BP_FAT	GO:0055082~cellular chemical homeostasis	137	2.46713	8.75825e-06	2646, 2645, 5167, 4496, 2149, 5733, 2741, 6347, 2740, 6348, 5020, 9247, 2743, 6869, 6357, 6356, 480, 6354, 885, 886, 887, 5741, 5745, 6358, 1901, 6359, 1902, 53940, 4118, 5367, 4886, 5027, 5653, 6368, 2847, 1812, 1813, 1814, 4504, 1816, 5453, 730, 7201, 56923, 212, 1910, 3741, 57369, 6289, 170575, 5354, 2785, 2835, 2837, 5348, 51196, 6375, 623, 729230, 2830, 624, 10800, 57419, 2833, 23627, 30061,…	3497	380	13528	1.39468	0.0401181	0.00059323	0.0165482
SP_PIR_KEYWORDS	Sodium	54	0.972447	8.89176e-06	10246, 486, 283652, 10991, 26266, 8671, 57030, 55089, 482, 480, 40, 9498, 284111, 57282, 6561, 60482, 6549, 389015, 285335, 6547, 160728, 9058, 11280, 6554, 6555, 285195, 246213, 345274, 6340, 6338, 6336, 6543, 151258, 10568, 57419, 6568, 6569, 200010, 159963, 6523, 6330, 51802, 25769, 284525, 6331, 6527, 6332, 6335, 57084, 6328, 348980, 10021, 10786, 123041	5150	116	19235	1.73868	0.00742363	0.000133051	0.0137312
UP_SEQ_FEATURE	repeat:2	98	1.76481	1.13295e-05	54102, 6620, 55040, 6699, 140453, 337, 643803, 335, 26609, 5542, 83900, 83901, 85291, 85290, 85293, 140258, 85285, 3713, 85289, 10332, 4589, 4588, 5544, 5545, 6698, 11085, 11086, 85280, 4184, 3741, 83755, 3846, 83899, 84616, 83896, 440051, 83897, 353332, 353333, 419, 84226, 51481, 51480, 7216, 118430, 132204, 353323, 8174, 81870, 283985, 4956, 710, 284827, 139189, 439915, 653247, 386680, 6263, 19…	5140	246	19113	1.48135	0.0937629	0.00297902	0.0228124
INTERPRO	IPR007951:PMG	11	0.198091	1.17381e-05	643812, 337959, 254950, 388818, 337960, 284827, 337963, 100131902, 337880, 643803, 140258	4331	11	16659	3.84646	0.0309572	0.000785853	0.020868
SP_PIR_KEYWORDS	tumor antigen	24	0.432199	1.24552e-05	139604, 9947, 7299, 4103, 4104, 4109, 4107, 4108, 57692, 4113, 4112, 81557, 158809, 4110, 728239, 9500, 139422, 266740, 4114, 4115, 139599, 28986, 728269, 286514, 139081, 51438	5150	38	19235	2.35892	0.0103833	0.000183098	0.0192336
GOTERM_MF_FAT	GO:0022843~voltage-gated cation channel activity	63	1.13452	1.26876e-05	90134, 786, 59284, 3778, 3776, 93107, 56479, 27035, 2903, 169522, 26251, 3790, 3788, 11280, 7881, 3786, 9312, 3743, 3742, 3741, 3747, 3746, 3745, 3744, 386618, 3748, 81033, 3761, 10369, 3760, 386617, 3753, 3754, 3751, 6336, 3758, 3755, 3756, 27012, 9992, 27091, 27092, 3736, 3738, 3737, 6330, 3739, 6331, 6332, 131096, 6335, 3762, 146212, 3763, 3764, 6328, 348980, 3765, 8911, 3766, 10021, 3769, 1259	3372	147	12983	1.6501	0.0194863	0.000517725	0.0211641
INTERPRO	IPR000827:Small chemokine, C-C group, conserved site	18	0.324149	1.27305e-05	9560, 6358, 6349, 6359, 10850, 6347, 6348, 6346, 6369, 6362, 6351, 6364, 388372, 6357, 6356, 6368, 6355, 6367, 6354, 414062, 6360	4331	25	16659	2.76945	0.0335301	0.000831486	0.022632
GOTERM_MF_FAT	GO:0004867~serine-type endopeptidase inhibitor activity	44	0.792364	1.33989e-05	1293, 327657, 128488, 5104, 347365, 140870, 643394, 10406, 140832, 12, 57119, 6906, 408187, 3698, 646424, 3697, 51156, 3053, 5267, 89778, 5265, 80760, 3730, 284293, 340267, 124857, 149708, 3273, 391253, 27344, 340745, 647174, 6691, 7980, 144568, 5272, 90199, 5273, 710, 259, 5276, 10816, 145264, 256394, 6690	3372	92	12983	1.84142	0.0205674	0.000532727	0.0223505
GOTERM_BP_FAT	GO:0007268~synaptic transmission	111	1.99892	1.34498e-05	26167, 22871, 30820, 2741, 5020, 1103, 57030, 5024, 2743, 5368, 9751, 40, 4923, 5173, 4889, 4885, 5367, 273, 3351, 5027, 4593, 3354, 200959, 9152, 10911, 10003, 1812, 1813, 440279, 1814, 6014, 1816, 6750, 57369, 9369, 5354, 9362, 2831, 9378, 814, 3736, 320, 5053, 321, 9038, 9177, 7054, 2914, 2915, 4857, 2912, 2913, 2916, 4852, 11255, 3779, 3778, 2893, 8973, 56479, 60482, 2903, 1134, 1136, 2572, 6…	3497	298	13528	1.44094	0.0609423	0.000897859	0.0254116
GOTERM_BP_FAT	GO:0006814~sodium ion transport	57	1.02647	1.35693e-05	10246, 486, 283652, 10991, 26266, 8671, 57030, 55089, 482, 480, 40, 9498, 284111, 57282, 6561, 60482, 6549, 389015, 285335, 6547, 160728, 9058, 11280, 6554, 6555, 285195, 246213, 345274, 6340, 6338, 6336, 6543, 151258, 10568, 57419, 6568, 6569, 200010, 159963, 6523, 378807, 6330, 51802, 25769, 284525, 6331, 6527, 496, 6332, 6335, 57084, 6328, 348980, 10021, 10786, 23439, 123041	3497	130	13528	1.69617	0.0614665	0.000893076	0.0256373
GOTERM_CC_FAT	GO:0009986~cell surface	136	2.44913	1.42385e-05	154796, 5167, 942, 29126, 940, 7293, 2741, 63923, 4897, 3683, 947, 64399, 1576, 3676, 6869, 148738, 29851, 57864, 2208, 2206, 2205, 222545, 8406, 6092, 8499, 2322, 1901, 3690, 143903, 64127, 55959, 6402, 5027, 6403, 7412, 3549, 6693, 1511, 3687, 7070, 6975, 1179, 1493, 1272, 6469, 5618, 925, 22918, 923, 55867, 8764, 921, 417, 6376, 10082, 51705, 3730, 9890, 27006, 5243, 914, 916, 23495, 27302, 91…	3630	348	12782	1.37611	0.00802667	0.000503564	0.0208592
GOTERM_MF_FAT	GO:0008236~serine-type peptidase activity	73	1.3146	1.53174e-05	5126, 341277, 339906, 26085, 29122, 3240, 3083, 25891, 3003, 84000, 283471, 9407, 11012, 25823, 10136, 132724, 2999, 3250, 2158, 4317, 5646, 57628, 339501, 389208, 5644, 3817, 1990, 3818, 63036, 164656, 28983, 55554, 1511, 56649, 5653, 10003, 5650, 3002, 3001, 7177, 339967, 136242, 11330, 2160, 136541, 345062, 5125, 11202, 377047, 167681, 3026, 43849, 1803, 440387, 5655, 1504, 8909, 4057, 4018, 8…	3372	178	12983	1.57903	0.0234775	0.000593761	0.0255503
SP_PIR_KEYWORDS	fungicide	11	0.198091	1.56318e-05	117159, 728358, 10578, 1667, 1668, 1669, 57817, 6283, 1671, 3346, 3347, 1670	5150	11	19235	3.73495	0.0130141	0.000225829	0.0241384
UP_SEQ_FEATURE	repeat:LRR 2	121	2.179	1.58706e-05	1293, 401940, 79782, 653619, 54106, 23519, 1101, 474354, 645414, 203190, 145581, 654348, 671, 64127, 26254, 122042, 929, 59350, 114798, 59352, 2331, 645425, 84894, 55655, 11081, 23639, 7100, 200162, 400736, 400735, 219527, 9884, 199713, 64922, 376132, 23194, 58484, 6585, 8549, 114548, 6586, 55203, 22865, 65122, 126364, 440561, 57689, 65121, 340745, 375387, 196385, 1833, 4958, 79442, 347730, 51284…	5140	319	19113	1.41046	0.128829	0.00404816	0.0319547
KEGG_PATHWAY	hsa00830:Retinol metabolism	31	0.558257	1.74967e-05	6121, 216, 54490, 1579, 9227, 1576, 50700, 1548, 1549, 284541, 131, 130, 10941, 125, 126, 127, 64816, 124, 53630, 10720, 1559, 158835, 1557, 7365, 1558, 7364, 1555, 7363, 79799, 1553, 7367, 1551, 7366	1425	54	5085	2.04854	0.00312703	0.000521852	0.0215293
INTERPRO	IPR008625:GAGE	13	0.234108	1.88513e-05	100008586, 729442, 389860, 729447, 170627, 203569, 170626, 653067, 645037, 2574, 9506, 9502, 100101629, 9503, 729431, 653219, 645051, 139793, 645073, 653048, 90737, 26748, 728242, 729422, 729396, 26749, 729408, 729428, 100132399, 2543, 653220	4331	15	16659	3.3336	0.0492491	0.00120173	0.0335119
SP_PIR_KEYWORDS	inflammatory response	39	0.702323	1.90884e-05	9435, 3627, 7100, 81793, 2919, 5068, 8534, 3827, 54106, 6347, 6348, 6283, 6369, 9450, 10563, 6351, 130120, 6357, 6356, 6355, 6354, 721, 720, 1269, 9560, 23643, 345611, 3818, 6362, 929, 246778, 6364, 388372, 6368, 51284, 4064, 7097, 10164, 6360, 51311	5150	77	19235	1.89173	0.015869	0.000271086	0.0294753
SP_PIR_KEYWORDS	sulfation	27	0.486224	1.91969e-05	2811, 221044, 3381, 1805, 174, 885, 721, 3053, 729230, 720, 8972, 2153, 6476, 2158, 4237, 7038, 5646, 5644, 1113, 1114, 26254, 3346, 1234, 719, 4958, 4811, 2331	5150	46	19235	2.19225	0.0159585	0.000268084	0.0296429
UP_SEQ_FEATURE	repeat:1	96	1.7288	2.07527e-05	54102, 6620, 55040, 140453, 6699, 337, 643803, 335, 5542, 26609, 83900, 83901, 85291, 85290, 85293, 140258, 85285, 3713, 85289, 10332, 4589, 5544, 5545, 6698, 11085, 11086, 85280, 3741, 4184, 83755, 3846, 83899, 84616, 440051, 83896, 83897, 353332, 353333, 419, 84226, 51481, 51480, 7216, 118430, 132204, 353323, 81870, 283985, 4956, 710, 284827, 139189, 439915, 653247, 386680, 440023, 6263, 190, 3…	5140	243	19113	1.46903	0.165016	0.00513939	0.0417825
GOTERM_BP_FAT	GO:0060429~epithelium development	88	1.58473	2.1042e-05	1475, 7291, 4855, 6699, 3861, 56963, 7348, 80144, 26298, 7062, 9496, 5077, 3713, 84648, 5744, 3651, 1750, 3851, 3791, 3850, 1901, 80274, 353145, 353144, 5979, 7380, 1041, 29842, 199834, 54361, 6698, 5453, 4838, 58495, 6703, 6704, 6705, 23254, 6706, 6469, 3849, 6700, 6701, 353134, 9096, 353133, 1749, 353135, 2312, 6707, 353137, 353139, 3753, 8796, 353140, 353141, 6943, 3175, 353142, 353143, 3170, …	3497	227	13528	1.49967	0.0936885	0.00136535	0.0397533
GOTERM_MF_FAT	GO:0022832~voltage-gated channel activity	78	1.40465	2.1793e-05	90134, 786, 54102, 30820, 157855, 59284, 3778, 3776, 29850, 93107, 56479, 30818, 27035, 1187, 2903, 169522, 26251, 3790, 3788, 11280, 7881, 3786, 93589, 9312, 3743, 3742, 3741, 3747, 89822, 3746, 3745, 3744, 83795, 386618, 56659, 81033, 3748, 10369, 3761, 386617, 3760, 3753, 3754, 3751, 6336, 80333, 3758, 3755, 3756, 51305, 27012, 9992, 27091, 27092, 3736, 3738, 3737, 378807, 6330, 3739, 6331, 63…	3372	195	12983	1.54009	0.0332364	0.000824081	0.03635
GOTERM_MF_FAT	GO:0005244~voltage-gated ion channel activity	78	1.40465	2.1793e-05	90134, 786, 54102, 30820, 157855, 59284, 3778, 3776, 29850, 93107, 56479, 30818, 27035, 1187, 2903, 169522, 26251, 3790, 3788, 11280, 7881, 3786, 93589, 9312, 3743, 3742, 3741, 3747, 89822, 3746, 3745, 3744, 83795, 386618, 56659, 81033, 3748, 10369, 3761, 386617, 3760, 3753, 3754, 3751, 6336, 80333, 3758, 3755, 3756, 51305, 27012, 9992, 27091, 27092, 3736, 3738, 3737, 378807, 6330, 3739, 6331, 63…	3372	195	12983	1.54009	0.0332364	0.000824081	0.03635
UP_SEQ_FEATURE	repeat:LRR 3	114	2.05294	2.1842e-05	1293, 401940, 79782, 653619, 54106, 23519, 1101, 474354, 645414, 203190, 145581, 654348, 64127, 26254, 122042, 929, 59350, 114798, 59352, 2331, 645425, 84894, 55655, 11081, 23639, 7100, 400736, 400735, 219527, 9884, 199713, 64922, 376132, 23194, 58484, 6585, 8549, 114548, 6586, 55203, 22865, 65122, 440561, 57689, 65121, 340745, 375387, 196385, 1833, 4958, 79442, 347730, 51284, 339291, 57408, 5467…	5140	299	19113	1.41775	0.172883	0.00525861	0.0439753
GOTERM_BP_FAT	GO:0007398~ectoderm development	79	1.42265	2.21252e-05	1475, 646, 6699, 3861, 80144, 3882, 3881, 51176, 7062, 5948, 9509, 337977, 112802, 1281, 3713, 84648, 5744, 3853, 3854, 353145, 353144, 6939, 3891, 2255, 1041, 5650, 3860, 199834, 6698, 1278, 5453, 60401, 6703, 6704, 6705, 23254, 6469, 6706, 6700, 3849, 3848, 6701, 353134, 3846, 7476, 353133, 353135, 2312, 6707, 353137, 353139, 8796, 353140, 4050, 51806, 353141, 353142, 353143, 4908, 2171, 3170, …	3497	199	13528	1.53572	0.0982669	0.00141594	0.0417994
KEGG_PATHWAY	hsa00982:Drug metabolism	34	0.612282	2.24074e-05	2938, 2939, 54490, 1576, 1548, 1549, 2950, 131, 130, 10941, 125, 653689, 126, 127, 64816, 124, 221357, 2328, 2940, 2944, 10720, 1559, 2330, 1557, 7365, 1558, 7364, 2946, 1555, 7363, 79799, 1553, 7367, 1551, 7366, 2949	1425	62	5085	1.95688	0.00400293	0.000572831	0.0275711
UP_SEQ_FEATURE	repeat:LRR 1	120	2.16099	2.26143e-05	1293, 401940, 79782, 653619, 54106, 23519, 1101, 474354, 645414, 203190, 145581, 654348, 671, 64127, 26254, 122042, 929, 59350, 114798, 59352, 2331, 645425, 84894, 55655, 11081, 23639, 7100, 200162, 400736, 400735, 219527, 9884, 199713, 64922, 376132, 23194, 58484, 6585, 8549, 114548, 6586, 55203, 22865, 65122, 126364, 440561, 57689, 65121, 340745, 375387, 196385, 1833, 4958, 79442, 347730, 51284…	5140	318	19113	1.4032	0.178416	0.00529729	0.0455298
GOTERM_MF_FAT	GO:0017171~serine hydrolase activity	73	1.3146	2.39669e-05	5126, 341277, 339906, 26085, 29122, 3240, 3083, 25891, 3003, 84000, 283471, 9407, 11012, 25823, 10136, 132724, 2999, 3250, 2158, 4317, 5646, 57628, 339501, 389208, 5644, 3817, 1990, 3818, 63036, 164656, 28983, 55554, 1511, 56649, 5653, 10003, 5650, 3002, 3001, 7177, 339967, 136242, 11330, 2160, 136541, 345062, 5125, 11202, 377047, 167681, 3026, 43849, 1803, 440387, 5655, 1504, 8909, 4057, 4018, 8…	3372	180	12983	1.56149	0.0364906	0.000884681	0.0399753
KEGG_PATHWAY	hsa04514:Cell adhesion molecules (CAMs)	60	1.0805	2.44664e-05	83700, 3111, 22871, 942, 940, 29126, 9071, 80380, 3680, 9073, 9075, 3683, 4897, 9074, 947, 7122, 57863, 3676, 29851, 3109, 5133, 23705, 49861, 6402, 6403, 7412, 6693, 26047, 1000, 5788, 1493, 51208, 3127, 1272, 8516, 9369, 4685, 925, 926, 923, 26285, 4099, 1462, 23114, 6900, 3113, 9378, 959, 958, 3115, 3117, 3119, 914, 10686, 57502, 23562, 8174, 6383, 3123, 3122	1425	132	5085	1.62201	0.00436996	0.000547292	0.0301042
SP_PIR_KEYWORDS	Pyrrolidone carboxylic acid	35	0.63029	2.45579e-05	1293, 6019, 3827, 5005, 5555, 6347, 10879, 336, 2312, 3512, 3458, 1805, 6357, 6355, 6354, 5304, 5968, 5967, 1401, 347, 9210, 6691, 276, 277, 278, 3060, 7070, 6406, 279, 713, 5004, 1378, 2331, 347148, 7200, 1278, 563	5150	67	19235	1.95109	0.0203695	0.000337317	0.0379196
GOTERM_BP_FAT	GO:0006873~cellular ion homeostasis	133	2.3951	2.5626e-05	5167, 4496, 2149, 5733, 2741, 6347, 2740, 6348, 5020, 9247, 2743, 6869, 6357, 6356, 480, 6354, 885, 886, 5741, 887, 5745, 6358, 1901, 6359, 1902, 53940, 4118, 5367, 4886, 5027, 5653, 6368, 2847, 1812, 1813, 1814, 4504, 1816, 5453, 730, 7201, 56923, 212, 1910, 3741, 57369, 6289, 170575, 5354, 2785, 2835, 2837, 5348, 51196, 6375, 623, 729230, 2830, 624, 10800, 57419, 2833, 23627, 9370, 30061, 797, …	3497	374	13528	1.37568	0.112905	0.00161765	0.0484117
PIR_SUPERFAMILY	PIRSF038286:preferentially expressed antigen of melanoma (PRAME) family protein	17	0.306141	2.73316e-05	401940, 400736, 653619, 343068, 400735, 65122, 440561, 65121, 729528, 343070, 645414, 391002, 391001, 645425, 391004, 441871, 653606, 391003, 343071, 654348	2303	21	7396	2.59976	0.0331388	0.00480276	0.044326
GOTERM_BP_FAT	GO:0006812~cation transport	186	3.34954	2.90403e-05	57348, 90134, 2149, 30820, 162514, 486, 10991, 283652, 26266, 8671, 57030, 59284, 5024, 482, 6355, 480, 40, 255022, 284111, 7350, 6561, 30818, 6549, 5174, 285335, 169522, 6547, 26251, 53940, 479, 9058, 5027, 11280, 7881, 1813, 6554, 6555, 1179, 56923, 3743, 3742, 3741, 3747, 3746, 3745, 3744, 153201, 81033, 3748, 168620, 151258, 51305, 245972, 27012, 6582, 10800, 6588, 57419, 338567, 6568, 9992, …	3497	553	13528	1.30115	0.126952	0.00180857	0.05486
GOTERM_BP_FAT	GO:0045165~cell fate commitment	59	1.06249	3.01022e-05	6657, 388585, 4855, 219409, 151449, 4825, 2248, 3195, 2246, 170825, 4821, 4760, 6660, 6496, 4654, 30812, 5077, 89780, 6299, 5449, 58158, 63973, 474, 3791, 84504, 28514, 2668, 6608, 11281, 2255, 55553, 10660, 4838, 256297, 116448, 7101, 7471, 6469, 343472, 5081, 6886, 3175, 2596, 4908, 3170, 7080, 3670, 3574, 5897, 5629, 652, 10215, 6997, 2736, 429, 2138, 50804, 2139, 338917	3497	139	13528	1.64201	0.131276	0.00185	0.0568656
UP_SEQ_FEATURE	repeat:13	39	0.702323	3.07895e-05	83755, 653247, 54102, 83899, 84616, 140453, 386680, 6707, 337, 386682, 386681, 386672, 5542, 8796, 353332, 386674, 353333, 386675, 386676, 386677, 386678, 386679, 83900, 83901, 85291, 85290, 84226, 85285, 9500, 3713, 85289, 7216, 4744, 5545, 386685, 353323, 394263, 386683, 386684, 81870, 139189, 85280	5140	78	19113	1.85924	0.234759	0.00701645	0.0619842
GOTERM_CC_FAT	GO:0009897~external side of plasma membrane	74	1.33261	3.14202e-05	3824, 942, 29126, 940, 7293, 2741, 4897, 947, 3676, 80144, 3778, 2208, 29851, 2206, 2205, 5133, 3595, 146183, 79054, 3815, 1901, 3690, 80274, 6504, 6402, 7412, 6403, 5027, 1234, 6693, 3549, 6975, 7070, 3687, 5314, 91522, 1179, 5788, 1493, 1272, 969, 50833, 962, 925, 6340, 55867, 923, 3760, 8764, 921, 6338, 3358, 10082, 151888, 51705, 3559, 4325, 2028, 9890, 958, 9936, 914, 916, 51744, 23495, 5557…	3630	170	12782	1.53276	0.0176269	0.00104558	0.0460248
SMART	SM00112:CA	48	0.864398	3.18827e-05	26167, 1004, 1007, 1009, 54510, 222256, 60437, 147409, 8642, 2196, 9752, 1825, 1823, 64881, 1828, 57526, 28316, 83259, 120114, 92211, 27328, 28513, 5979, 64405, 54798, 54825, 1000, 64072, 29930, 56130, 56131, 56127, 56126, 56138, 56129, 56128, 56134, 56135, 64084, 56143, 57717, 56142, 56141, 56140, 1015, 1014, 1830, 56146, 56144, 56145, 5100	2316	108	9079	1.74228	0.0127982	0.00128725	0.0445253
BIOCARTA	h_ctla4Pathway:The Co-Stimulatory Signal During T-cell Activation	13	0.234108	3.413e-05	942, 940, 915, 916, 917, 3702, 919, 29851, 3932, 3123, 3122, 1493, 3558	282	19	1437	3.48656	0.00795475	0.00398532	0.0438676
INTERPRO	IPR018248:EF hand	56	1.00846	3.63407e-05	286097, 79645, 130106, 56344, 30820, 5535, 6263, 7447, 170591, 30818, 10753, 58498, 49860, 3208, 63928, 25780, 64168, 51475, 6285, 9626, 57010, 1607, 126638, 6283, 4633, 80333, 1068, 51806, 83698, 9478, 51440, 2978, 654231, 164633, 93408, 388698, 6279, 10590, 133690, 84766, 795, 794, 793, 810, 3936, 5470, 50506, 23007, 80303, 5816, 4951, 88, 89, 10125, 163688, 5957	4331	130	16659	1.65693	0.0927693	0.00226159	0.0645932
UP_SEQ_FEATURE	repeat:7	57	1.02647	3.6427e-05	439915, 653247, 54102, 140453, 386680, 337, 386682, 335, 386681, 386672, 5542, 26609, 386674, 386675, 386676, 386677, 386678, 386679, 83900, 83901, 85291, 85290, 85285, 9500, 3713, 85289, 10332, 4744, 387264, 5544, 5545, 386685, 386683, 386684, 11086, 85280, 4184, 83755, 3846, 83899, 84616, 6707, 387273, 8796, 353332, 387267, 353333, 387266, 84226, 51481, 7216, 425054, 353323, 394263, 1538, 79923…	5140	129	19113	1.64305	0.271346	0.00808398	0.0733295
GOTERM_BP_FAT	GO:0019226~transmission of nerve impulse	125	2.25104	3.6614e-05	26167, 22871, 30820, 2741, 5020, 1103, 57030, 2743, 5024, 5368, 9751, 40, 4923, 5173, 1901, 4889, 4118, 4885, 5367, 273, 3351, 4593, 5027, 3354, 200959, 9152, 10911, 5653, 10003, 1812, 1813, 440279, 1814, 6014, 1816, 5453, 56923, 6750, 57369, 9369, 5354, 9362, 2831, 9378, 814, 27092, 3736, 10316, 10215, 320, 5053, 321, 9038, 2281, 9177, 7054, 2914, 2915, 4857, 10242, 2912, 2913, 9514, 2916, 4852,…	3497	350	13528	1.38159	0.157325	0.00222056	0.0691629
GOTERM_BP_FAT	GO:0051046~regulation of secretion	79	1.42265	4.07504e-05	131177, 5950, 1149, 56253, 2645, 255061, 2641, 3084, 11255, 7293, 5020, 336, 335, 3624, 4825, 6927, 100132911, 6869, 3481, 55503, 4760, 2206, 8973, 2205, 723961, 3630, 4826, 3596, 23705, 8399, 1136, 4889, 64127, 5071, 8448, 4886, 1908, 3351, 5027, 2668, 3952, 7200, 1813, 1814, 9607, 338442, 3586, 55655, 5319, 6289, 10874, 5008, 260434, 8074, 3356, 3458, 3358, 2837, 6850, 4803, 29108, 5865, 552, 5…	3497	202	13528	1.51291	0.173464	0.00243948	0.0769737
SMART	SM00043:CY	14	0.252116	4.2148e-05	1475, 10047, 1469, 8530, 3273, 3827, 197, 140880, 128821, 128817, 1472, 1473, 1470, 26998	2316	18	9079	3.04898	0.016884	0.00154682	0.0588573
GOTERM_MF_FAT	GO:0015293~symporter activity	58	1.04448	4.45974e-05	11254, 10246, 54716, 283652, 10991, 26266, 6514, 8671, 6512, 57030, 162515, 50651, 55089, 57864, 284111, 57282, 6564, 6561, 60482, 160728, 9153, 9058, 9154, 140679, 9152, 6554, 6555, 56606, 246213, 153201, 345274, 81031, 23539, 6540, 51296, 64078, 340024, 10568, 57419, 6568, 348932, 6567, 151473, 6569, 200010, 159963, 83733, 6523, 25769, 6527, 6529, 388662, 57084, 6531, 6530, 6532, 10786, 123041	3372	137	12983	1.63003	0.0668339	0.00160736	0.0743738
SMART	SM00092:RNAse_Pc	13	0.234108	4.63731e-05	84659, 64184, 6039, 390443, 10876, 338879, 122651, 122665, 6037, 6036, 6035, 440163, 493901	2316	16	9079	3.1851	0.0185608	0.00156005	0.0647557
BIOCARTA	h_tcytotoxicPathway:T Cytotoxic Cell Surface Molecules	10	0.180083	4.71795e-05	7070, 919, 940, 914, 915, 925, 916, 917, 3683, 5788	282	12	1437	4.24645	0.0109795	0.00367332	0.0606356
SMART	SM00110:C1Q	20	0.360166	4.94222e-05	114900, 114902, 1295, 9370, 869, 389941, 1300, 165257, 114905, 338872, 387911, 140689, 114898, 713, 22915, 712, 83552, 714, 147381, 131149	2316	32	9079	2.45008	0.019769	0.00153475	0.069012
UP_SEQ_FEATURE	repeat:14	37	0.666307	5.12558e-05	83755, 653247, 83899, 84616, 140453, 386680, 6707, 386682, 386681, 386672, 5542, 8796, 353332, 386674, 353333, 386675, 386676, 386677, 386678, 386679, 83900, 83901, 85291, 85290, 84226, 85285, 9500, 3713, 85289, 7216, 4744, 5545, 386685, 353323, 394263, 386683, 386684, 81870, 139189, 85280	5140	74	19113	1.85924	0.359447	0.0110738	0.103166
UP_SEQ_FEATURE	repeat:11	41	0.73834	5.26642e-05	83755, 653247, 54102, 83899, 84616, 140453, 386680, 6707, 337, 386682, 386681, 386672, 5542, 8796, 353332, 386674, 353333, 386675, 387266, 386676, 386677, 386678, 386679, 83900, 83901, 85291, 85290, 84226, 85285, 9500, 3713, 85289, 7216, 4744, 425054, 5545, 386685, 353323, 394263, 386683, 386684, 81870, 139189, 85280	5140	85	19113	1.79362	0.36724	0.0111005	0.105999
INTERPRO	IPR000010:Proteinase inhibitor I25, cystatin	14	0.252116	5.29623e-05	1475, 10047, 1469, 8530, 3273, 3827, 197, 140880, 128821, 128817, 1472, 1473, 1470, 26998	4331	18	16659	2.99169	0.132283	0.00321957	0.0941239
SP_PIR_KEYWORDS	growth factor	57	1.02647	5.37406e-05	84432, 2919, 3084, 2254, 3479, 151449, 2251, 146433, 2250, 6320, 3624, 80310, 2248, 3481, 2249, 2246, 8838, 26291, 3630, 723961, 4969, 3578, 10718, 2658, 9542, 9210, 8190, 2668, 8822, 8823, 2662, 2255, 2258, 2660, 4838, 1437, 26281, 3562, 56034, 9573, 8200, 8074, 4803, 4909, 4908, 10637, 7044, 3558, 392255, 5764, 27006, 3574, 652, 6997, 655, 27302, 5473, 3565, 3567	5150	131	19235	1.62513	0.0440368	0.000726121	0.0829627
SP_PIR_KEYWORDS	Serine protease inhibitor	39	0.702323	5.616e-05	1293, 327657, 128488, 5104, 347365, 140870, 643394, 10406, 140832, 12, 57119, 408187, 3698, 646424, 3697, 3053, 51156, 5267, 89778, 5265, 80760, 3730, 284293, 340267, 124857, 149708, 391253, 647174, 6691, 7980, 5272, 90199, 5273, 710, 259, 5276, 10816, 145264, 256394, 6690	5150	80	19235	1.82079	0.0459731	0.00074676	0.0866962
INTERPRO	IPR002126:Cadherin	48	0.864398	5.63167e-05	26167, 1004, 1007, 1009, 54510, 222256, 60437, 147409, 8642, 2196, 9752, 1825, 1823, 64881, 1828, 57526, 28316, 83259, 120114, 92211, 27328, 28513, 5979, 64405, 54798, 54825, 1000, 64072, 29930, 56130, 56131, 56127, 56126, 56138, 56129, 56128, 56134, 56135, 64084, 56143, 57717, 56142, 56141, 56140, 1015, 1014, 1830, 56146, 56144, 56145, 5100	4331	108	16659	1.70954	0.140046	0.0033472	0.100083
GOTERM_MF_FAT	GO:0004522~pancreatic ribonuclease activity	13	0.234108	5.66664e-05	84659, 64184, 6039, 390443, 10876, 338879, 122651, 122665, 6037, 6036, 6035, 440163, 493901	3372	16	12983	3.12832	0.0841402	0.00199555	0.094492
INTERPRO	IPR001427:Pancreatic ribonuclease	13	0.234108	5.74532e-05	84659, 64184, 6039, 390443, 10876, 338879, 122651, 122665, 6037, 6036, 6035, 440163, 493901	4331	16	16659	3.12525	0.142661	0.00334053	0.102101
INTERPRO	IPR007237:CD20/IgE Fc receptor beta subunit	13	0.234108	5.74532e-05	341116, 931, 932, 245802, 219995, 503497, 51338, 58475, 2206, 64231, 54860, 84689, 64232	4331	16	16659	3.12525	0.142661	0.00334053	0.102101
INTERPRO	IPR000463:Cytosolic fatty-acid binding	13	0.234108	5.74532e-05	2168, 2167, 116362, 2169, 83758, 5375, 1381, 646480, 5948, 5947, 2171, 2173, 646486	4331	16	16659	3.12525	0.142661	0.00334053	0.102101
GOTERM_BP_FAT	GO:0007190~activation of adenylate cyclase activity	29	0.52224	5.89839e-05	116, 111, 2740, 1394, 155, 154, 7253, 4988, 108, 107, 5741, 49, 5745, 5744, 796, 2692, 196883, 2691, 122042, 2492, 3973, 114131, 2587, 1812, 1814, 1816, 4915, 140, 4914	3497	55	13528	2.03973	0.241003	0.00348452	0.111397
UP_SEQ_FEATURE	repeat:12	39	0.702323	6.22994e-05	83755, 653247, 54102, 83899, 84616, 140453, 386680, 6707, 337, 386682, 386681, 386672, 5542, 8796, 353332, 386674, 353333, 386675, 386676, 386677, 386678, 386679, 83900, 83901, 85291, 85290, 84226, 85285, 9500, 3713, 85289, 7216, 4744, 5545, 386685, 353323, 394263, 386683, 386684, 81870, 139189, 85280	5140	80	19113	1.81276	0.418066	0.0128077	0.125381
UP_SEQ_FEATURE	repeat:10	44	0.792364	6.50404e-05	83755, 653247, 54102, 83899, 84616, 140453, 386680, 6707, 337, 386682, 335, 386681, 386672, 5542, 8796, 353332, 26609, 386674, 353333, 386675, 387266, 386676, 386677, 386678, 386679, 83900, 83901, 85291, 85290, 84226, 85285, 9500, 3713, 85289, 7216, 4744, 425054, 5544, 5545, 386685, 353323, 394263, 386683, 386684, 81870, 139189, 85280	5140	94	19113	1.74057	0.431764	0.0130586	0.130894
INTERPRO	IPR001073:Complement C1q protein	20	0.360166	6.67388e-05	114900, 114902, 1295, 9370, 869, 389941, 1300, 165257, 114905, 338872, 387911, 140689, 114898, 713, 22915, 712, 83552, 714, 147381, 131149	4331	32	16659	2.40403	0.163726	0.00379701	0.118594
PIR_SUPERFAMILY	PIRSF002449:potassium voltage-gated channel, alpha subunit, subfamilies A/C/D/F/G/S	16	0.288133	6.7757e-05	3743, 3742, 3741, 3747, 3746, 3736, 3744, 3738, 3737, 26251, 3748, 3790, 3754, 3751, 3755, 93107	2303	20	7396	2.56917	0.0801523	0.0103891	0.109854
SMART	SM00032:CCP	29	0.52224	6.77809e-05	3240, 55061, 60676, 10877, 124925, 25891, 3080, 10878, 176, 729, 3078, 1462, 26032, 63827, 3559, 3250, 8406, 64478, 350, 81494, 23544, 6402, 1379, 6403, 1378, 114784, 79987, 203328, 2165, 730	2316	56	9079	2.03006	0.0270129	0.00195412	0.0946365
UP_SEQ_FEATURE	domain:Collagen-like	22	0.396182	6.91323e-05	2220, 78989, 114902, 6441, 4481, 9370, 389941, 129080, 165257, 653509, 114905, 729238, 114898, 115908, 10584, 713, 2219, 712, 83552, 714, 4153, 8547, 6436, 6435	5140	36	19113	2.27241	0.451616	0.0135613	0.139123
SP_PIR_KEYWORDS	Monooxygenase	38	0.684315	7.25448e-05	10858, 1572, 7299, 1579, 1573, 1576, 1580, 1548, 339761, 199974, 1581, 1549, 51302, 1582, 9023, 284541, 126410, 64816, 9420, 1589, 54905, 5053, 1586, 1585, 2328, 7306, 1593, 11283, 26002, 1559, 2330, 1557, 121278, 1558, 1555, 1553, 7054, 1551	5150	78	19235	1.81959	0.0589836	0.000949467	0.111977
SP_PIR_KEYWORDS	chromoprotein	32	0.576265	7.96027e-05	3049, 3048, 1572, 3047, 1579, 1576, 1580, 1548, 1581, 1549, 8288, 3050, 1528, 3039, 2652, 1589, 728458, 1586, 1585, 1593, 1559, 611, 1557, 1558, 1555, 259, 3043, 1553, 5956, 3045, 1551, 6010, 3046	5150	62	19235	1.92772	0.0645333	0.00102578	0.122865
GOTERM_BP_FAT	GO:0045776~negative regulation of blood pressure	16	0.288133	8.13539e-05	146, 4852, 11255, 796, 5020, 5367, 155, 154, 2837, 623, 186, 1813, 1814, 2981, 624, 1816	3497	23	13528	2.6911	0.316374	0.00474303	0.153614
SP_PIR_KEYWORDS	blood coagulation	25	0.450207	8.68926e-05	2811, 2812, 653145, 2149, 3827, 2815, 2814, 9002, 3053, 2151, 2153, 8858, 5265, 2158, 5196, 3818, 5624, 5340, 5028, 7980, 2162, 710, 2160, 2165, 7056	5150	44	19235	2.12213	0.0702311	0.00110271	0.134109
INTERPRO	IPR006028:Gamma-aminobutyric acid A receptor	16	0.288133	8.76657e-05	2562, 2561, 2560, 2742, 2741, 441509, 55879, 200959, 2563, 2558, 2559, 2565, 2557, 2567, 2568, 2569	4331	23	16659	2.6758	0.209324	0.00488111	0.155753
GOTERM_BP_FAT	GO:0045762~positive regulation of adenylate cyclase activity	29	0.52224	8.90706e-05	116, 111, 2740, 1394, 155, 154, 7253, 4988, 108, 107, 5741, 49, 5745, 5744, 796, 2692, 196883, 2691, 122042, 2492, 3973, 114131, 2587, 1812, 1814, 1816, 4915, 140, 4914	3497	56	13528	2.00331	0.340599	0.00512784	0.168173
UP_SEQ_FEATURE	repeat:18	25	0.450207	9.37572e-05	83755, 84616, 140453, 386680, 386682, 386681, 386672, 386674, 386675, 386676, 386677, 386678, 386679, 85291, 85290, 84226, 9500, 3713, 85289, 7216, 4744, 386685, 353323, 394263, 139189	5140	44	19113	2.11277	0.557267	0.0179435	0.188635
SMART	SM00060:FN3	73	1.3146	9.49513e-05	1293, 2051, 5067, 60676, 63923, 221935, 4897, 123722, 1826, 10752, 145581, 2046, 3593, 5793, 133396, 440804, 3595, 53942, 57622, 6092, 9256, 23504, 9543, 4604, 64221, 91156, 7075, 64838, 57497, 3645, 4607, 4606, 5788, 4608, 5789, 1272, 150221, 4685, 164312, 5618, 1271, 54538, 133584, 7143, 22997, 27255, 84457, 1439, 26103, 5803, 4638, 5800, 7373, 23114, 6900, 79625, 3730, 91653, 2041, 64109, 2045…	2316	190	9079	1.50615	0.0376356	0.00255421	0.132549
GOTERM_BP_FAT	GO:0050953~sensory perception of light stimulus	82	1.47668	9.55265e-05	1411, 5950, 8419, 6121, 6017, 1414, 2916, 1413, 2700, 1419, 1418, 7299, 2741, 2703, 343035, 54714, 50700, 10692, 2743, 8842, 94233, 7401, 129880, 5132, 6496, 768206, 1420, 3859, 30813, 1421, 2652, 6785, 140469, 6295, 169522, 7287, 728458, 7288, 92211, 3000, 11281, 407, 53904, 4693, 23746, 93589, 11081, 6010, 7101, 84839, 114902, 57369, 5146, 9626, 57010, 64072, 762, 4990, 9227, 5459, 60506, 6247,…	3497	216	13528	1.46858	0.360205	0.00543163	0.180352
GOTERM_BP_FAT	GO:0007601~visual perception	82	1.47668	9.55265e-05	1411, 5950, 8419, 6121, 6017, 1414, 2916, 1413, 2700, 1419, 1418, 7299, 2741, 2703, 343035, 54714, 50700, 10692, 2743, 8842, 94233, 7401, 129880, 5132, 6496, 768206, 1420, 3859, 30813, 1421, 2652, 6785, 140469, 6295, 169522, 7287, 728458, 7288, 92211, 3000, 11281, 407, 53904, 4693, 23746, 93589, 11081, 6010, 7101, 84839, 114902, 57369, 5146, 9626, 57010, 64072, 762, 4990, 9227, 5459, 60506, 6247,…	3497	216	13528	1.46858	0.360205	0.00543163	0.180352
UP_SEQ_FEATURE	domain:Fibronectin type-III 2	56	1.00846	9.93482e-05	2051, 5067, 63923, 221935, 4897, 123722, 1826, 2046, 10752, 440804, 133396, 3595, 53942, 6092, 9256, 23504, 9543, 4604, 91156, 64221, 7075, 4607, 3645, 4606, 5788, 4608, 5789, 3598, 1272, 150221, 4685, 5618, 1271, 54538, 133584, 7143, 22997, 27255, 1439, 5800, 7373, 23114, 6900, 79625, 3730, 2041, 91653, 116379, 2045, 2042, 7010, 2043, 152330, 84624, 57549, 9172, 1630	5140	130	19113	1.60181	0.578265	0.0185941	0.199873
GOTERM_BP_FAT	GO:0051349~positive regulation of lyase activity	30	0.540249	9.9459e-05	116, 111, 2740, 1394, 155, 154, 7253, 4988, 108, 107, 5741, 49, 5745, 5744, 94033, 796, 2692, 196883, 2691, 122042, 3973, 2492, 114131, 2587, 1812, 1814, 1816, 4915, 140, 4914	3497	59	13528	1.96701	0.371861	0.00558667	0.18777
INTERPRO	IPR000436:Sushi/SCR/CCP	29	0.52224	9.99708e-05	3240, 55061, 60676, 10877, 124925, 25891, 3080, 10878, 176, 729, 3078, 1462, 26032, 63827, 3559, 3250, 8406, 64478, 350, 81494, 23544, 6402, 1379, 6403, 1378, 114784, 79987, 203328, 2165, 730	4331	56	16659	1.99191	0.234966	0.00545111	0.177597
GOTERM_BP_FAT	GO:0045087~innate immune response	57	1.02647	0.000102416	140850, 54106, 337, 57823, 114771, 114770, 3929, 2209, 4153, 11326, 2220, 11141, 8876, 64127, 60489, 81494, 735, 246778, 1378, 731, 730, 732, 26280, 84659, 7100, 81793, 81035, 6441, 3848, 260434, 79626, 729, 57115, 8993, 359710, 721, 720, 200316, 8547, 340205, 117285, 51297, 6278, 345611, 912, 8807, 713, 653361, 712, 9173, 714, 51284, 4064, 7097, 710, 8808, 51311	3497	138	13528	1.59784	0.380485	0.005684	0.193347
INTERPRO	IPR008160:Collagen triple helix repeat	39	0.702323	0.000104189	1292, 1293, 114902, 78989, 6441, 1297, 81035, 1295, 389941, 129080, 165257, 114905, 1310, 387911, 729238, 115908, 114898, 10584, 169044, 83552, 4153, 7373, 131149, 6436, 6435, 2220, 340267, 1281, 4481, 9370, 256076, 1300, 653509, 1305, 338872, 713, 712, 2219, 714, 1278, 91522	4331	84	16659	1.78585	0.243564	0.00556718	0.185084
GOTERM_BP_FAT	GO:0007283~spermatogenesis	110	1.98091	0.000111033	5950, 113451, 338, 728137, 10406, 10407, 27136, 26609, 58531, 881, 219938, 5940, 26664, 132851, 5224, 23705, 285335, 84944, 130560, 203611, 339345, 5367, 1617, 442868, 253175, 653423, 11086, 81616, 442867, 83890, 83893, 5619, 9576, 8382, 57054, 644150, 57055, 646480, 5620, 4948, 728712, 100133171, 284083, 51298, 341567, 51481, 9426, 199720, 23626, 378807, 5568, 132671, 93661, 3024, 51314, 6954, 8…	3497	308	13528	1.38159	0.404949	0.00608855	0.209599
GOTERM_BP_FAT	GO:0048232~male gamete generation	110	1.98091	0.000111033	5950, 113451, 338, 728137, 10406, 10407, 27136, 26609, 58531, 881, 219938, 5940, 26664, 132851, 5224, 23705, 285335, 84944, 130560, 203611, 339345, 5367, 1617, 442868, 253175, 653423, 11086, 81616, 442867, 83890, 83893, 5619, 9576, 8382, 57054, 644150, 57055, 646480, 5620, 4948, 728712, 100133171, 284083, 51298, 341567, 51481, 9426, 199720, 23626, 378807, 5568, 132671, 93661, 3024, 51314, 6954, 8…	3497	308	13528	1.38159	0.404949	0.00608855	0.209599
SP_PIR_KEYWORDS	differentiation	160	2.88133	0.000116492	7291, 728137, 285, 6423, 6422, 1310, 6492, 27136, 170302, 58531, 881, 4618, 7545, 4617, 8600, 219938, 23705, 285335, 58158, 84944, 4291, 6092, 2321, 25975, 339345, 5367, 55859, 1617, 28514, 64221, 55363, 10912, 81616, 256297, 83890, 83893, 4776, 5619, 22854, 54538, 4188, 8382, 57054, 644150, 54738, 57055, 1995, 6886, 5620, 23090, 2596, 389549, 6585, 4808, 51298, 1641, 6586, 341567, 83881, 344018,…	5150	460	19235	1.29911	0.0930121	0.00145605	0.179755
UP_SEQ_FEATURE	metal ion-binding site:Calcium; via carbonyl oxygen	22	0.396182	0.000119465	9378, 30814, 8399, 5320, 9369, 2346, 5322, 10332, 5646, 5644, 1990, 10417, 64600, 276, 277, 278, 59350, 279, 391013, 26279, 8288, 30835, 4320, 5319	5140	37	19113	2.21099	0.645912	0.0218474	0.240298
SMART	SM00181:EGF	76	1.36863	0.000122521	4148, 4855, 3084, 3083, 4753, 25891, 140453, 23553, 1311, 64399, 11197, 80144, 161198, 2196, 2199, 55997, 84628, 10718, 2158, 4036, 2015, 10863, 80274, 25975, 4745, 9542, 120114, 6402, 6403, 28514, 57124, 8788, 7075, 79987, 26047, 4224, 9369, 22854, 133584, 176, 22918, 348174, 3026, 85445, 497190, 4585, 10085, 79937, 653275, 222663, 1462, 283971, 4052, 63827, 8858, 6585, 23671, 6586, 26011, 9378,…	2316	201	9079	1.48223	0.0482963	0.00308906	0.171005
GOTERM_CC_FAT	GO:0005833~hemoglobin complex	11	0.198091	0.000122821	3049, 3048, 3039, 3047, 58157, 51327, 3050, 3042, 3043, 3045, 3046	3630	12	12782	3.22778	0.0671593	0.00385482	0.179798
KEGG_PATHWAY	hsa05330:Allograft rejection	22	0.396182	0.000126146	959, 3113, 3593, 3127, 958, 3115, 3111, 3117, 942, 3119, 940, 5551, 3458, 356, 3002, 3565, 3109, 3567, 3586, 3123, 3558, 3122	1425	36	5085	2.1807	0.0223286	0.00250592	0.155125
UP_SEQ_FEATURE	domain:Ig-like C2-type 5	29	0.52224	0.000126677	1272, 4685, 5067, 221935, 27255, 115352, 4638, 1826, 23114, 10752, 6900, 5156, 53942, 152330, 6092, 2321, 3815, 3791, 83416, 2324, 84623, 9172, 7412, 25878, 84063, 4604, 64221, 4607, 4606	5140	55	19113	1.96065	0.667426	0.0226743	0.254787
UP_SEQ_FEATURE	domain:Fibronectin type-III 1	56	1.00846	0.000126879	2051, 5067, 63923, 221935, 4897, 123722, 1826, 2046, 10752, 440804, 133396, 3595, 53942, 6092, 9256, 23504, 9543, 4604, 91156, 64221, 7075, 4607, 3645, 4606, 5788, 4608, 5789, 3598, 1272, 150221, 4685, 5618, 1271, 54538, 133584, 7143, 22997, 27255, 1439, 5800, 7373, 23114, 6900, 79625, 3730, 2041, 91653, 116379, 2045, 2042, 7010, 2043, 152330, 84624, 57549, 9172, 1630	5140	131	19113	1.58958	0.668009	0.0222517	0.255193
GOTERM_BP_FAT	GO:0048015~phosphoinositide-mediated signaling	40	0.720331	0.000126943	2915, 1910, 2149, 4852, 5733, 124274, 3479, 767, 3356, 3358, 6869, 3357, 51196, 8361, 9002, 886, 3579, 887, 5288, 8368, 554313, 4829, 4159, 5745, 8370, 10316, 1901, 23566, 796, 5028, 1908, 3060, 3973, 185, 51764, 90070, 1812, 1813, 5294, 1816, 3062, 56923, 51289	3497	88	13528	1.75839	0.447607	0.00687735	0.239598
UP_SEQ_FEATURE	domain:Cadherin 4	46	0.828381	0.000129022	26167, 1004, 1007, 1009, 54510, 222256, 60437, 147409, 8642, 2196, 9752, 1825, 1823, 64881, 1828, 57526, 28316, 83259, 120114, 92211, 27328, 28513, 64405, 54798, 54825, 1000, 64072, 29930, 56130, 56131, 56127, 56126, 56138, 56129, 56128, 56134, 56135, 56143, 57717, 56142, 56141, 56140, 1015, 1014, 1830, 56146, 56144, 56145, 5100	5140	102	19113	1.67696	0.674137	0.022176	0.259499
UP_SEQ_FEATURE	domain:Cadherin 3	46	0.828381	0.000129022	26167, 1004, 1007, 1009, 54510, 222256, 60437, 147409, 8642, 2196, 9752, 1825, 1823, 64881, 1828, 57526, 28316, 83259, 120114, 92211, 27328, 28513, 64405, 54798, 54825, 1000, 64072, 29930, 56130, 56131, 56127, 56126, 56138, 56129, 56128, 56134, 56135, 56143, 57717, 56142, 56141, 56140, 1015, 1014, 1830, 56146, 56144, 56145, 5100	5140	102	19113	1.67696	0.674137	0.022176	0.259499
GOTERM_BP_FAT	GO:0031281~positive regulation of cyclase activity	29	0.52224	0.000132213	116, 111, 2740, 1394, 155, 154, 7253, 4988, 108, 107, 5741, 49, 5745, 5744, 796, 2692, 196883, 2691, 122042, 2492, 3973, 114131, 2587, 1812, 1814, 1816, 4915, 140, 4914	3497	57	13528	1.96816	0.461052	0.00707984	0.249533
UP_SEQ_FEATURE	domain:Cadherin 2	47	0.846389	0.000133774	26167, 1004, 1007, 1009, 54510, 222256, 60437, 147409, 8642, 2196, 9752, 1825, 1823, 64881, 1828, 57526, 28316, 83259, 120114, 92211, 27328, 28513, 64405, 54798, 54825, 1000, 64072, 29930, 56130, 56131, 56127, 56126, 56138, 56129, 56128, 56134, 56135, 64084, 56143, 57717, 56142, 56141, 56140, 1015, 1014, 1830, 56146, 56144, 56145, 5100	5140	105	19113	1.66446	0.687319	0.0225377	0.269043
UP_SEQ_FEATURE	domain:Cadherin 1	47	0.846389	0.000133774	26167, 1004, 1007, 1009, 54510, 222256, 60437, 147409, 8642, 2196, 9752, 1825, 1823, 64881, 1828, 57526, 28316, 83259, 120114, 92211, 27328, 28513, 64405, 54798, 54825, 1000, 64072, 29930, 56130, 56131, 56127, 56126, 56138, 56129, 56128, 56134, 56135, 64084, 56143, 57717, 56142, 56141, 56140, 1015, 1014, 1830, 56146, 56144, 56145, 5100	5140	105	19113	1.66446	0.687319	0.0225377	0.269043
GOTERM_BP_FAT	GO:0021984~adenohypophysis development	9	0.162075	0.000137163	6657, 5449, 6531, 219409, 2138, 1813, 5626, 2692, 2691	3497	9	13528	3.86846	0.473382	0.00726078	0.258864
GOTERM_BP_FAT	GO:0051606~detection of stimulus	50	0.900414	0.000139055	6657, 5950, 56253, 2645, 10242, 2916, 30820, 846, 10692, 6869, 114771, 94233, 114770, 3929, 80834, 5132, 23705, 2652, 6295, 23643, 7287, 64127, 133060, 728458, 23746, 6010, 83597, 5146, 57010, 50833, 221391, 84694, 2793, 57115, 8993, 58484, 2978, 114548, 10941, 10886, 796, 912, 5995, 491, 5470, 6863, 611, 5956, 51311, 6101, 5957	3497	118	13528	1.63918	0.478021	0.0072782	0.262431
GOTERM_MF_FAT	GO:0005132~interferon-alpha/beta receptor binding	9	0.162075	0.000142203	3444, 56832, 3456, 3447, 3439, 3449, 3451, 3441, 3440	3372	9	12983	3.85024	0.19794	0.00488962	0.236966
INTERPRO	IPR010007:Sperm associated with nucleus, X chromosome	9	0.162075	0.000143535	64648, 139067, 494197, 728712, 728695, 441525, 30014, 100133171, 494119, 494118, 64663	4331	9	16659	3.84646	0.319248	0.00751198	0.254894
SMART	SM00328:BPI1	11	0.198091	0.000149222	149954, 92747, 3929, 80341, 128861, 671, 359710, 1071, 128859, 51297, 140683	2316	13	9079	3.31703	0.0585087	0.0035402	0.208236
GOTERM_MF_FAT	GO:0001614~purinergic nucleotide receptor activity	21	0.378174	0.000152271	10161, 27199, 22953, 64805, 84636, 53829, 9934, 27334, 5024, 5028, 5027, 2838, 2857, 286530, 2846, 56670, 53836, 2841, 338442, 29909, 140	3372	36	12983	2.24597	0.210369	0.0051214	0.253723
GOTERM_MF_FAT	GO:0016502~nucleotide receptor activity	21	0.378174	0.000152271	10161, 27199, 22953, 64805, 84636, 53829, 9934, 27334, 5024, 5028, 5027, 2838, 2857, 286530, 2846, 56670, 53836, 2841, 338442, 29909, 140	3372	36	12983	2.24597	0.210369	0.0051214	0.253723
GOTERM_BP_FAT	GO:0001906~cell killing	16	0.288133	0.000165111	117159, 23705, 56253, 213, 57817, 6283, 3346, 1671, 3347, 1670, 57823, 735, 728358, 10578, 1667, 1668, 1669	3497	24	13528	2.57897	0.537892	0.00854062	0.311532
PIR_SUPERFAMILY	PIRSF001950:small inducible chemokine, C/CC types	17	0.306141	0.000166355	9560, 6358, 6349, 6359, 6347, 6348, 6346, 6369, 6362, 6351, 6364, 388372, 6357, 6356, 6368, 6355, 6367, 6354, 414062, 6360	2303	23	7396	2.37369	0.18546	0.0225347	0.269507
GOTERM_BP_FAT	GO:0050832~defense response to fungus	11	0.198091	0.000169257	117159, 728358, 10578, 1667, 1668, 1669, 57817, 6283, 1671, 3346, 3347, 1670	3497	13	13528	3.27331	0.546764	0.00865836	0.319342
GOTERM_BP_FAT	GO:0015671~oxygen transport	11	0.198091	0.000169257	3049, 3048, 3039, 3047, 58157, 3050, 26034, 3042, 3043, 3045, 3046	3497	13	13528	3.27331	0.546764	0.00865836	0.319342
UP_SEQ_FEATURE	domain:Ig-like C2-type	46	0.828381	0.000170009	83700, 56253, 1271, 223117, 942, 90273, 3084, 29126, 10225, 80380, 404037, 9723, 10223, 3904, 131450, 57823, 26103, 10261, 4345, 23584, 10446, 344807, 645191, 3593, 124857, 347252, 56833, 914, 2322, 57689, 6330, 57715, 8832, 9542, 1087, 94030, 220296, 641654, 6504, 3490, 89886, 8633, 84894, 54674, 137970, 284266, 152404	5140	103	19113	1.66068	0.771794	0.0280137	0.341801
SP_PIR_KEYWORDS	sushi	29	0.52224	0.000173988	3240, 55061, 60676, 10877, 124925, 25891, 3080, 10878, 176, 729, 3078, 1462, 26032, 63827, 3559, 3250, 8406, 64478, 350, 81494, 23544, 6402, 1379, 6403, 1378, 114784, 79987, 203328, 2165, 730	5150	56	19235	1.93417	0.135682	0.00214204	0.268363
KEGG_PATHWAY	hsa04640:Hematopoietic cell lineage	41	0.73834	0.000174353	1437, 2811, 2812, 3127, 3581, 3562, 925, 926, 2815, 947, 921, 2814, 3676, 2209, 2208, 1791, 2993, 3559, 4311, 3574, 931, 951, 914, 915, 2322, 3815, 3690, 916, 917, 910, 911, 912, 913, 929, 1378, 909, 3565, 3567, 3568, 3123, 3122	1425	86	5085	1.70122	0.0307299	0.00311633	0.214348
GOTERM_BP_FAT	GO:0007194~negative regulation of adenylate cyclase activity	28	0.504232	0.000175835	2914, 6752, 1910, 2912, 2913, 2916, 111, 11255, 150, 4988, 4985, 4986, 108, 107, 729230, 11251, 1133, 1901, 196883, 122042, 4886, 4887, 5996, 3350, 2847, 2587, 1813, 1814	3497	55	13528	1.9694	0.560493	0.00889608	0.331735
GOTERM_BP_FAT	GO:0051350~negative regulation of lyase activity	28	0.504232	0.000175835	2914, 6752, 1910, 2912, 2913, 2916, 111, 11255, 150, 4988, 4985, 4986, 108, 107, 729230, 11251, 1133, 1901, 196883, 122042, 4886, 4887, 5996, 3350, 2847, 2587, 1813, 1814	3497	55	13528	1.9694	0.560493	0.00889608	0.331735
GOTERM_BP_FAT	GO:0031280~negative regulation of cyclase activity	28	0.504232	0.000175835	2914, 6752, 1910, 2912, 2913, 2916, 111, 11255, 150, 4988, 4985, 4986, 108, 107, 729230, 11251, 1133, 1901, 196883, 122042, 4886, 4887, 5996, 3350, 2847, 2587, 1813, 1814	3497	55	13528	1.9694	0.560493	0.00889608	0.331735
GOTERM_MF_FAT	GO:0005344~oxygen transporter activity	11	0.198091	0.000176609	3049, 3048, 3039, 3047, 58157, 3050, 26034, 3042, 3043, 3045, 3046	3372	13	12983	3.25789	0.239626	0.00581167	0.294222
INTERPRO	IPR002353:Type II antifreeze protein	16	0.288133	0.000177575	4360, 170482, 81035, 10332, 414308, 26253, 93978, 165530, 338339, 433, 339390, 2208, 1462, 63827, 30835, 10462	4331	24	16659	2.5643	0.378591	0.00910762	0.315254
INTERPRO	IPR017942:Lipid-binding serum glycoprotein, N-terminal	11	0.198091	0.000178613	149954, 92747, 3929, 80341, 128861, 671, 359710, 1071, 128859, 51297, 140683	4331	13	16659	3.25469	0.380317	0.00898855	0.317094
INTERPRO	IPR002213:UDP-glucuronosyl/UDP-glucosyltransferase	11	0.198091	0.000178613	10720, 167127, 7365, 7364, 54490, 7363, 79799, 7368, 7367, 7366, 10941	4331	13	16659	3.25469	0.380317	0.00898855	0.317094
KEGG_PATHWAY	hsa04950:Maturity onset diabetes of the young	17	0.306141	0.000182481	2645, 5078, 3651, 6514, 3375, 168620, 6928, 3174, 4825, 6927, 3171, 3481, 4821, 2494, 3175, 4760, 723961, 3630, 3170	1425	25	5085	2.42653	0.0321393	0.00296533	0.22433
GOTERM_CC_FAT	GO:0034703~cation channel complex	58	1.04448	0.000185132	10242, 786, 59284, 3779, 3778, 3776, 93107, 56479, 169522, 26251, 3790, 3788, 11280, 3786, 9312, 3743, 3742, 3741, 3747, 3746, 3745, 3744, 386618, 6340, 3748, 10369, 3761, 3760, 386617, 3753, 6338, 3754, 3751, 6336, 3758, 3755, 3756, 27012, 1262, 9992, 3736, 1260, 3738, 3737, 6330, 3739, 6331, 6332, 6335, 3762, 146212, 3763, 3764, 6328, 2281, 8911, 3769, 1259	3630	132	12782	1.5472	0.0994906	0.00550032	0.270901
UP_SEQ_FEATURE	repeat:16	29	0.52224	0.000188763	83755, 83899, 84616, 140453, 386680, 386682, 386681, 386672, 8796, 386674, 386675, 386676, 386677, 386678, 386679, 83900, 85291, 85290, 84226, 85285, 9500, 3713, 85289, 7216, 4744, 386685, 353323, 394263, 81870, 139189	5140	56	19113	1.92564	0.806118	0.0304788	0.379436
INTERPRO	IPR003961:Fibronectin, type III	73	1.3146	0.000193198	1293, 2051, 5067, 60676, 63923, 221935, 4897, 123722, 1826, 10752, 145581, 2046, 3593, 5793, 133396, 440804, 3595, 53942, 57622, 6092, 9256, 23504, 9543, 4604, 64221, 91156, 7075, 64838, 57497, 3645, 4607, 4606, 5788, 4608, 5789, 1272, 150221, 4685, 164312, 5618, 1271, 54538, 133584, 7143, 22997, 27255, 84457, 1439, 26103, 5803, 4638, 5800, 7373, 23114, 6900, 79625, 3730, 91653, 2041, 64109, 2045…	4331	190	16659	1.47785	0.404067	0.00953989	0.342945
UP_SEQ_FEATURE	repeat:19	24	0.432199	0.000193659	9500, 3713, 83755, 85289, 7216, 4744, 84616, 140453, 386680, 386681, 386685, 386672, 353323, 394263, 386674, 386675, 386676, 386677, 386678, 386679, 139189, 85291, 85290, 84226	5140	43	19113	2.07543	0.814195	0.030687	0.389259
SP_PIR_KEYWORDS	liver	30	0.540249	0.000196591	5950, 2645, 338, 3240, 3083, 383, 2705, 5005, 197, 10993, 336, 1576, 335, 3990, 6928, 6927, 433, 4153, 3250, 1281, 341, 5673, 2638, 1401, 229, 2690, 3818, 5624, 345, 5004, 4143	5150	59	19235	1.89913	0.151903	0.00238497	0.303177
GOTERM_MF_FAT	GO:0001608~nucleotide receptor activity, G-protein coupled	18	0.324149	0.000197894	10161, 27199, 64805, 84636, 53829, 9934, 27334, 5028, 2838, 2857, 286530, 2846, 56670, 53836, 2841, 29909, 140, 338442	3372	29	12983	2.3898	0.264323	0.00637467	0.329626
GOTERM_MF_FAT	GO:0045028~purinergic nucleotide receptor activity, G-protein coupled	18	0.324149	0.000197894	10161, 27199, 64805, 84636, 53829, 9934, 27334, 5028, 2838, 2857, 286530, 2846, 56670, 53836, 2841, 29909, 140, 338442	3372	29	12983	2.3898	0.264323	0.00637467	0.329626
SP_PIR_KEYWORDS	synapse	82	1.47668	0.000202397	9455, 22871, 1146, 1144, 2742, 392862, 2741, 148281, 9863, 57030, 2743, 285489, 140689, 2899, 9699, 2893, 9751, 8973, 203190, 22987, 2903, 1134, 1133, 57622, 1136, 1135, 2572, 2892, 642636, 2891, 2890, 7287, 23504, 8448, 273, 2900, 9211, 8825, 200959, 64506, 2563, 1142, 440279, 2565, 2567, 2568, 2569, 2562, 2561, 2560, 221692, 246213, 133584, 869, 8618, 441509, 58512, 23426, 341359, 23017, 2596, …	5150	213	19235	1.43787	0.15602	0.0024203	0.312118
UP_SEQ_FEATURE	repeat:15	33	0.594273	0.000203014	83755, 653247, 83899, 84616, 140453, 386680, 386682, 386681, 386672, 8796, 5542, 386674, 353333, 386675, 386676, 386677, 386678, 386679, 83900, 83901, 85291, 85290, 84226, 85285, 9500, 3713, 85289, 4744, 5545, 386685, 353323, 394263, 386684, 81870, 139189, 85280	5140	67	19113	1.83149	0.828705	0.0315704	0.408027
GOTERM_BP_FAT	GO:0019953~sexual reproduction	153	2.75527	0.000220185	5950, 113451, 338, 10343, 728137, 2741, 94027, 10406, 10407, 2743, 27136, 26609, 124626, 58531, 881, 7802, 158800, 5940, 219938, 26664, 132851, 23705, 5224, 94115, 285335, 84944, 203611, 130560, 56853, 1082, 339345, 122042, 5367, 167, 1617, 6406, 442868, 253175, 6407, 653423, 11086, 81616, 442867, 83890, 4184, 83893, 5619, 9576, 8382, 57054, 644150, 57055, 646480, 84694, 5620, 174, 728712, 4948, …	3497	458	13528	1.2923	0.642806	0.0110086	0.415241
GOTERM_CC_FAT	GO:0043195~terminal button	17	0.306141	0.000222657	2562, 57010, 6620, 10874, 2892, 796, 5020, 2691, 2900, 5027, 2899, 3778, 2893, 10021, 885, 4915, 7054	3630	25	12782	2.39442	0.118419	0.00628209	0.325727
INTERPRO	IPR015544:Olfactory receptor MOR256	15	0.270124	0.000223274	343172, 81470, 81472, 343171, 26692, 81469, 4993, 441932, 391211, 134083, 127623, 7932, 442186, 26716, 81697, 26707	4331	22	16659	2.62258	0.45021	0.0108178	0.396234
INTERPRO	IPR002286:P2 purinoceptor	15	0.270124	0.000223274	27199, 64805, 84636, 53829, 9934, 27334, 5028, 2838, 2857, 286530, 56670, 53836, 2841, 29909, 338442	4331	22	16659	2.62258	0.45021	0.0108178	0.396234
SP_PIR_KEYWORDS	leukocyte	12	0.216099	0.00022356	3444, 3445, 3446, 3447, 3439, 5004, 3449, 5005, 313, 3442, 3451, 3440	5150	15	19235	2.98796	0.170858	0.00263546	0.344701
SP_PIR_KEYWORDS	serine proteinase	28	0.504232	0.000226011	5126, 3083, 3003, 3026, 1504, 10136, 720, 4018, 2999, 49, 2158, 51032, 5646, 64499, 5644, 3817, 3818, 5624, 63036, 5340, 1215, 354, 1511, 23436, 3002, 7177, 3001, 11330, 2160	5150	54	19235	1.93664	0.17256	0.00262736	0.348473
GOTERM_BP_FAT	GO:0043269~regulation of ion transport	43	0.774356	0.000232789	22953, 2645, 3741, 4049, 64805, 2149, 170575, 8074, 846, 5024, 154, 2697, 3356, 6338, 623, 4050, 2206, 6588, 1482, 3596, 5174, 55340, 23566, 796, 859, 495, 491, 5028, 5027, 3060, 3973, 2281, 7070, 84502, 2847, 90070, 1812, 1813, 7223, 1814, 116444, 5957, 5319	3497	99	13528	1.68024	0.663251	0.0115121	0.438962
KEGG_PATHWAY	hsa00980:Metabolism of xenobiotics by cytochrome P450	31	0.558257	0.000233487	1572, 2938, 2939, 1109, 54490, 1576, 2950, 131, 130, 10941, 125, 653689, 126, 127, 64816, 124, 221357, 2940, 2944, 10720, 1559, 1557, 7365, 1558, 7364, 2946, 1555, 7363, 79799, 7367, 1551, 7366, 2949	1425	60	5085	1.84368	0.0409376	0.0034772	0.286951
INTERPRO	IPR001128:Cytochrome P450	30	0.540249	0.000234358	10858, 1572, 1579, 1573, 1576, 1580, 1548, 199974, 1581, 1549, 339761, 51302, 1582, 284541, 5740, 126410, 64816, 9420, 1589, 54905, 1586, 1585, 1593, 11283, 1559, 1557, 1558, 1555, 1553, 1551	4331	61	16659	1.8917	0.466299	0.0111502	0.415865
GOTERM_BP_FAT	GO:0021536~diencephalon development	21	0.378174	0.000234458	6657, 3670, 7471, 5449, 219409, 30062, 652, 5626, 2736, 2692, 2691, 190, 6887, 170302, 6531, 6532, 2138, 1813, 6496, 137814, 7080	3497	37	13528	2.19561	0.665869	0.0114729	0.442103
SP_PIR_KEYWORDS	heparin-binding	32	0.576265	0.000240648	4023, 338, 2254, 284654, 1311, 9388, 3990, 2249, 2246, 6355, 6354, 6372, 9508, 3053, 343637, 80739, 5764, 6649, 3273, 5196, 6358, 2263, 6359, 5197, 26, 50964, 350, 1305, 340419, 6368, 7058, 2160, 84870	5150	65	19235	1.83875	0.182649	0.00275903	0.371002
GOTERM_BP_FAT	GO:0008015~blood circulation	71	1.27859	0.000243725	154796, 3627, 255061, 4852, 11255, 3827, 5020, 6870, 155, 154, 6869, 3778, 680, 2153, 5443, 27035, 5367, 4886, 1585, 1908, 10911, 2983, 1813, 2981, 1814, 9607, 4223, 1278, 72, 2982, 3043, 4607, 1816, 5125, 1910, 4879, 4878, 6846, 3753, 4634, 4633, 4632, 3357, 2837, 623, 4635, 624, 552, 553, 4018, 4880, 551, 7080, 9992, 146, 147, 9370, 1113, 797, 796, 6331, 3764, 719, 6863, 4624, 185, 10021, 359, …	3497	186	13528	1.47667	0.680039	0.0118002	0.459539
GOTERM_BP_FAT	GO:0003013~circulatory system process	71	1.27859	0.000243725	154796, 3627, 255061, 4852, 11255, 3827, 5020, 6870, 155, 154, 6869, 3778, 680, 2153, 5443, 27035, 5367, 4886, 1585, 1908, 10911, 2983, 1813, 2981, 1814, 9607, 4223, 1278, 72, 2982, 3043, 4607, 1816, 5125, 1910, 4879, 4878, 6846, 3753, 4634, 4633, 4632, 3357, 2837, 623, 4635, 624, 552, 553, 4018, 4880, 551, 7080, 9992, 146, 147, 9370, 1113, 797, 796, 6331, 3764, 719, 6863, 4624, 185, 10021, 359, …	3497	186	13528	1.47667	0.680039	0.0118002	0.459539
UP_SEQ_FEATURE	lipid moiety-binding region:GPI-anchor amidated serine	28	0.504232	0.000244512	1272, 22854, 1271, 55350, 762, 5067, 130576, 962, 58530, 27255, 80328, 417, 2675, 10082, 419, 55600, 2674, 249, 259215, 53942, 152330, 64180, 1087, 4974, 2239, 1043, 2215, 11126, 7369	5140	54	19113	1.9281	0.880575	0.0372367	0.491237
UP_SEQ_FEATURE	domain:C1q	19	0.342157	0.000247502	114902, 1295, 9370, 869, 389941, 1300, 165257, 114905, 387911, 140689, 338872, 114898, 713, 22915, 712, 83552, 714, 147381, 131149	5140	31	19113	2.27907	0.883639	0.0370347	0.49723
INTERPRO	IPR006210:EGF-like	76	1.36863	0.00025132	4148, 4855, 3084, 3083, 4753, 25891, 140453, 23553, 1311, 64399, 11197, 80144, 161198, 2196, 2199, 55997, 84628, 10718, 2158, 4036, 2015, 10863, 80274, 25975, 4745, 9542, 120114, 6402, 6403, 28514, 57124, 8788, 7075, 79987, 26047, 4224, 9369, 22854, 133584, 176, 22918, 348174, 3026, 85445, 497190, 4585, 10085, 79937, 653275, 222663, 1462, 283971, 4052, 63827, 8858, 6585, 23671, 6586, 26011, 9378,…	4331	201	16659	1.45438	0.490013	0.011744	0.4459
SP_PIR_KEYWORDS	hormone receptor	16	0.288133	0.000254052	6752, 4158, 5746, 2798, 6870, 7253, 6869, 3973, 185, 6865, 2847, 4160, 2984, 886, 887, 6754	5150	24	19235	2.48997	0.191781	0.00287319	0.391628
GOTERM_CC_FAT	GO:0034705~potassium channel complex	41	0.73834	0.000258432	3743, 3742, 10242, 3741, 3747, 3746, 3745, 3744, 386618, 3748, 3761, 386617, 3760, 3753, 3779, 3754, 3751, 3778, 3776, 3758, 3755, 3756, 93107, 27012, 56479, 9992, 3736, 169522, 3738, 3737, 26251, 3739, 3790, 3762, 3788, 146212, 3763, 3764, 3786, 3769, 9312	3630	86	12782	1.67872	0.136094	0.00694204	0.377969
GOTERM_CC_FAT	GO:0008076~voltage-gated potassium channel complex	41	0.73834	0.000258432	3743, 3742, 10242, 3741, 3747, 3746, 3745, 3744, 386618, 3748, 3761, 386617, 3760, 3753, 3779, 3754, 3751, 3778, 3776, 3758, 3755, 3756, 93107, 27012, 56479, 9992, 3736, 169522, 3738, 3737, 26251, 3739, 3790, 3762, 3788, 146212, 3763, 3764, 3786, 3769, 9312	3630	86	12782	1.67872	0.136094	0.00694204	0.377969
SP_PIR_KEYWORDS	Symport	48	0.864398	0.000269206	11254, 246213, 10246, 345274, 283652, 54716, 10991, 26266, 8671, 23539, 6512, 57030, 162515, 6540, 50651, 55089, 51296, 284111, 57282, 340024, 10568, 6564, 6561, 57419, 6568, 348932, 6567, 60482, 151473, 6569, 159963, 83733, 6523, 160728, 25769, 6527, 6529, 9058, 388662, 57084, 9152, 6531, 6530, 6532, 10786, 123041, 6554, 6555	5150	111	19235	1.61511	0.201983	0.00300381	0.414944
INTERPRO	IPR008983:Tumour necrosis factor-like	24	0.432199	0.000271105	959, 114900, 4049, 114902, 1295, 869, 9370, 389941, 1300, 165257, 114905, 338872, 387911, 140689, 114898, 713, 4050, 22915, 356, 712, 83552, 714, 147381, 8600	4331	45	16659	2.05144	0.516347	0.0124458	0.480923
GOTERM_MF_FAT	GO:0004857~enzyme inhibitor activity	97	1.7468	0.000272324	1475, 2646, 7291, 1293, 8530, 6620, 10406, 336, 7356, 440068, 80183, 94274, 284293, 149708, 6295, 341, 344, 59082, 345, 939, 6691, 27329, 6694, 90199, 116154, 10816, 6690, 221692, 140870, 12, 3698, 3697, 721, 720, 4018, 26998, 3730, 1469, 5764, 1447, 140902, 391253, 340745, 5569, 647174, 140880, 5149, 1472, 144568, 1473, 1470, 710, 151242, 3933, 10744, 327657, 79849, 347365, 3827, 197, 280664, 40…	3372	270	12983	1.38323	0.34455	0.00858402	0.453338
GOTERM_BP_FAT	GO:0006959~humoral immune response	36	0.648298	0.000278292	4049, 3848, 940, 6347, 9450, 729, 3078, 4153, 721, 2206, 720, 8547, 4057, 54210, 5133, 11326, 2220, 29760, 5079, 3574, 1401, 326, 81494, 735, 713, 712, 54209, 1378, 714, 710, 5450, 731, 5452, 730, 4068, 732	3497	79	13528	1.76284	0.727794	0.0133248	0.524551
UP_SEQ_FEATURE	domain:Sushi 2	24	0.432199	0.000303074	3240, 55061, 60676, 10877, 10878, 3080, 25891, 124925, 729, 3078, 3559, 3250, 8406, 64478, 350, 23544, 81494, 6402, 1379, 6403, 1378, 114784, 79987, 2165, 730	5140	44	19113	2.02826	0.928218	0.0443999	0.60855
UP_SEQ_FEATURE	domain:Sushi 1	24	0.432199	0.000303074	3240, 55061, 60676, 10877, 10878, 3080, 25891, 124925, 729, 3078, 3559, 3250, 8406, 64478, 350, 23544, 81494, 6402, 1379, 6403, 1378, 114784, 79987, 2165, 730	5140	44	19113	2.02826	0.928218	0.0443999	0.60855
UP_SEQ_FEATURE	repeat:8	51	0.918422	0.000312428	439915, 653247, 54102, 140453, 386680, 337, 386682, 335, 386681, 386672, 5542, 26609, 386674, 386675, 386676, 386677, 386678, 386679, 83900, 83901, 85291, 85290, 85285, 9500, 3713, 85289, 4744, 387264, 5544, 5545, 386685, 386683, 386684, 11086, 85280, 83755, 3846, 83899, 84616, 6707, 8796, 353332, 387267, 353333, 387266, 84226, 51481, 425054, 353323, 394263, 1538, 79923, 81870, 139189	5140	120	19113	1.58036	0.933823	0.0449811	0.627276
UP_SEQ_FEATURE	metal ion-binding site:Calcium	35	0.63029	0.000329014	341277, 9369, 343641, 340075, 416, 415, 8288, 2153, 84076, 347527, 9378, 30814, 8399, 5320, 5322, 2346, 10332, 5646, 5644, 1300, 1990, 10417, 55959, 64600, 276, 277, 7053, 278, 59350, 279, 26279, 116179, 2162, 9333, 30835, 5319, 4320	5140	74	19113	1.75874	0.942708	0.0465421	0.660471
INTERPRO	IPR017972:Cytochrome P450, conserved site	30	0.540249	0.00033189	10858, 1572, 1579, 1573, 1576, 1580, 1548, 199974, 1581, 1549, 339761, 51302, 1582, 284541, 5740, 126410, 64816, 9420, 1589, 54905, 1586, 1585, 1593, 11283, 1559, 1557, 1558, 1555, 1553, 1551	4331	62	16659	1.86119	0.589049	0.0149595	0.588452
GOTERM_MF_FAT	GO:0004950~chemokine receptor activity	16	0.288133	0.000332211	51554, 1240, 1232, 2826, 10663, 1234, 1524, 1237, 185, 2829, 1238, 729230, 3579, 3577, 2833, 2532	3372	25	12983	2.46415	0.402706	0.010254	0.552772
GOTERM_MF_FAT	GO:0043178~alcohol binding	16	0.288133	0.000332211	116519, 1401, 341, 336, 1071, 337, 155, 154, 6531, 55803, 1812, 1813, 1814, 1816, 131, 7054	3372	25	12983	2.46415	0.402706	0.010254	0.552772
GOTERM_MF_FAT	GO:0008201~heparin binding	44	0.792364	0.000336132	4023, 338, 5104, 2254, 3827, 6347, 284654, 1311, 9388, 3990, 2249, 2246, 6355, 6372, 6354, 3053, 9508, 343637, 80739, 79625, 5764, 6649, 3273, 5322, 116519, 2263, 5196, 6358, 652, 6359, 29113, 5197, 26, 655, 350, 1305, 340419, 6402, 6403, 2255, 6368, 7058, 2160, 84870, 5788	3372	103	12983	1.64476	0.406328	0.010172	0.559279
GOTERM_BP_FAT	GO:0007156~homophilic cell adhesion	53	0.954439	0.000338938	26167, 1004, 1007, 1009, 54510, 222256, 57863, 147409, 60437, 8642, 2196, 9752, 1825, 1823, 64881, 1828, 23705, 6092, 57526, 28316, 8832, 92211, 120114, 83259, 27328, 28513, 5979, 64405, 54798, 54825, 1000, 64072, 29930, 56130, 56131, 56127, 56138, 56126, 56129, 56128, 56134, 56135, 64084, 7216, 56143, 56142, 57717, 56141, 56140, 1015, 1014, 1830, 56146, 56144, 56145, 5100	3497	131	13528	1.5651	0.795012	0.0160414	0.638516
GOTERM_BP_FAT	GO:0030182~neuron differentiation	146	2.62921	0.000344405	219409, 63923, 151449, 4897, 1103, 4825, 64211, 170302, 4821, 170825, 885, 1826, 886, 7161, 2290, 10716, 4826, 30813, 9638, 2018, 2019, 6095, 8399, 58158, 6092, 2016, 474, 1901, 7940, 1908, 6608, 7070, 64221, 114798, 401, 1812, 3400, 84894, 1813, 2020, 4692, 256297, 6285, 26281, 7101, 6469, 9369, 22854, 64072, 347733, 5803, 27319, 4803, 64919, 2596, 389549, 1462, 23114, 6585, 1641, 6586, 3730, 93…	3497	438	13528	1.28949	0.800186	0.0161348	0.648783
GOTERM_BP_FAT	GO:0006936~muscle contraction	60	1.0805	0.000348649	10345, 2702, 1146, 786, 1144, 3827, 2741, 6263, 845, 5024, 6869, 3778, 8735, 6865, 9499, 84676, 5224, 58498, 1134, 7136, 1908, 2668, 4604, 10911, 1812, 1813, 72, 4607, 4606, 6752, 1910, 6442, 23676, 7140, 3753, 4634, 2697, 7139, 4632, 5348, 4635, 6641, 624, 1266, 9992, 148, 8082, 10316, 6331, 6332, 9172, 4620, 2281, 4622, 4625, 4624, 10021, 4626, 1160, 88	3497	153	13528	1.51704	0.804113	0.01617	0.656754
SP_PIR_KEYWORDS	metalloprotein	52	0.936431	0.000354492	22875, 3049, 3048, 1572, 3047, 1579, 1576, 1580, 1581, 3050, 249, 1528, 125, 126, 59084, 127, 3039, 5320, 6649, 124, 1589, 1586, 1585, 1593, 239, 1559, 1557, 1558, 1555, 3043, 1553, 3045, 1551, 5319, 3046, 763, 765, 766, 761, 762, 767, 1548, 1549, 8288, 131, 130, 1360, 64816, 759, 5053, 4143, 54, 1357, 1359	5150	124	19235	1.56627	0.257043	0.0039018	0.546063
GOTERM_CC_FAT	GO:0031225~anchored to membrane	87	1.56672	0.00036197	64096, 6121, 4045, 5067, 1048, 503542, 23551, 58530, 56963, 2813, 148738, 2675, 55600, 2674, 84628, 249, 30818, 3055, 147719, 146183, 8875, 8581, 53942, 8876, 50863, 2572, 1088, 1087, 929, 4974, 4082, 6975, 7070, 7512, 1043, 85479, 57127, 9609, 5314, 2215, 401190, 150786, 84084, 4680, 1272, 4023, 6469, 1271, 22854, 55350, 762, 130576, 962, 27255, 2765, 338328, 80328, 26575, 417, 66004, 154064, 10…	3630	220	12782	1.39248	0.185281	0.00927095	0.529025
SP_PIR_KEYWORDS	erythrocyte	14	0.252116	0.000382077	3049, 3039, 3048, 3047, 6007, 6006, 6708, 2878, 2993, 3050, 3043, 3045, 3046, 1528	5150	20	19235	2.61447	0.274026	0.00415034	0.588439
GOTERM_BP_FAT	GO:0050878~regulation of body fluid levels	56	1.00846	0.000390076	2811, 2812, 64805, 2149, 5733, 3827, 5020, 2815, 2814, 3778, 9002, 3053, 7161, 2151, 2153, 5265, 2158, 1281, 3690, 80274, 3818, 1585, 5028, 735, 7980, 1813, 2162, 6779, 2981, 2160, 2165, 653145, 6469, 6289, 4879, 6343, 2837, 6582, 340205, 3170, 4018, 8858, 551, 959, 958, 5196, 187, 5624, 350, 5341, 5340, 22915, 359, 90070, 710, 7056	3497	141	13528	1.53641	0.838615	0.0178969	0.734517
GOTERM_BP_FAT	GO:0007338~single fertilization	29	0.52224	0.00039341	152015, 4184, 57829, 10343, 5104, 7141, 7142, 2741, 158062, 23553, 148281, 57054, 57055, 2743, 57135, 124626, 10361, 11055, 7802, 49, 8852, 353515, 100131137, 7783, 64100, 9083, 9082, 167, 1617, 26476, 442868, 89869, 22917, 85413, 442867	3497	60	13528	1.86976	0.841112	0.0178732	0.740773
INTERPRO	IPR000742:EGF-like, type 3	73	1.3146	0.000396108	4148, 4855, 3084, 3083, 4753, 25891, 140453, 1311, 64399, 11197, 2196, 2199, 55997, 84628, 10718, 2158, 4036, 2015, 10863, 80274, 25975, 4745, 9542, 120114, 6402, 6403, 28514, 8788, 7075, 79987, 11085, 26047, 84658, 4224, 9369, 22854, 133584, 176, 22918, 348174, 3026, 85445, 497190, 4585, 10085, 79937, 653275, 222663, 283971, 1462, 4052, 63827, 8858, 6585, 23671, 6586, 26011, 9378, 84465, 340706,…	4331	194	16659	1.44738	0.654023	0.0175342	0.701934
UP_SEQ_FEATURE	domain:Sushi 4	17	0.306141	0.000398556	55061, 60676, 10877, 124925, 10878, 3080, 64478, 350, 81494, 23544, 6403, 1379, 114784, 1378, 79987, 3078, 2165	5140	27	19113	2.34127	0.9687	0.0552068	0.799541
GOTERM_BP_FAT	GO:0042755~eating behavior	15	0.270124	0.000406207	10874, 11255, 51052, 390259, 4889, 5020, 6869, 6939, 3060, 3952, 1812, 885, 7200, 7054, 56923	3497	23	13528	2.52291	0.850342	0.0182718	0.764782
INTERPRO	IPR016060:Complement control module	28	0.504232	0.000409399	3240, 55061, 60676, 10877, 124925, 25891, 10878, 3080, 176, 729, 3078, 1462, 63827, 3559, 3250, 8406, 64478, 350, 81494, 23544, 6402, 1379, 6403, 1378, 114784, 79987, 203328, 2165, 730	4331	57	16659	1.88949	0.66613	0.0178229	0.725407
UP_SEQ_FEATURE	repeat:17	26	0.468215	0.000410948	83755, 83899, 84616, 140453, 386680, 386682, 386681, 386672, 386674, 386675, 386676, 386677, 386678, 386679, 85291, 85290, 84226, 9500, 3713, 85289, 7216, 4744, 386685, 353323, 394263, 81870, 139189	5140	50	19113	1.93361	0.971897	0.0559827	0.824302
UP_SEQ_FEATURE	domain:EF-hand 2	71	1.27859	0.000413944	286097, 79645, 64094, 56344, 130106, 30820, 5535, 440854, 7447, 7062, 146779, 170591, 30818, 10753, 58498, 645922, 3208, 92291, 63928, 25780, 64168, 51475, 6285, 9626, 57010, 1607, 1608, 126638, 2312, 6708, 6283, 4634, 4633, 4632, 80333, 1068, 51806, 4635, 83698, 51440, 9478, 84290, 2978, 117286, 654231, 388698, 164633, 93408, 6279, 10590, 6278, 133690, 84766, 795, 794, 793, 810, 3936, 338324, 54…	5140	182	19113	1.45062	0.972619	0.0555096	0.830287
BIOCARTA	h_cytokinePathway:Cytokine Network	12	0.216099	0.000414489	3458, 3596, 4049, 3456, 3439, 3562, 3605, 3565, 3567, 3586, 3578, 3558	282	20	1437	3.05745	0.0924536	0.0239609	0.531548
BIOCARTA	h_th1th2Pathway:Th1/Th2 Differentiation	12	0.216099	0.000414489	959, 3593, 958, 3458, 3595, 942, 940, 3565, 3559, 3123, 3122, 3558	282	20	1437	3.05745	0.0924536	0.0239609	0.531548
UP_SEQ_FEATURE	domain:Ig-like C2-type 6	21	0.378174	0.000418167	1272, 53942, 152330, 5067, 2321, 221935, 3791, 83416, 2324, 27255, 7412, 115352, 4604, 25878, 4638, 1826, 4607, 23114, 4606, 10752, 6900	5140	37	19113	2.11049	0.973606	0.0552085	0.838724
BIOCARTA	h_inflamPathway:Cytokines and Inflammatory Response	14	0.252116	0.000420848	1437, 4049, 3596, 3562, 3574, 3458, 3456, 3439, 3565, 3567, 3586, 3123, 3122, 3558	282	26	1437	2.74386	0.0938036	0.0195071	0.539682
SP_PIR_KEYWORDS	egf-like domain	86	1.54871	0.000426175	4148, 4855, 3084, 3083, 63923, 4753, 25891, 23553, 1311, 2813, 64399, 11197, 93556, 161198, 2196, 2199, 55997, 10718, 2158, 4036, 2015, 10863, 80274, 25975, 4745, 9542, 120114, 6402, 735, 6403, 5551, 57124, 28514, 8788, 7075, 79987, 11085, 11086, 26047, 731, 730, 732, 84658, 55118, 4224, 9369, 133584, 7143, 176, 22918, 348174, 3026, 85445, 497190, 729, 4585, 10085, 79937, 653275, 222663, 283971, …	5150	230	19235	1.39655	0.300375	0.00456915	0.656146
SMART	SM00263:LYZ1	8	0.144066	0.000432895	84569, 57151, 729201, 124912, 389852, 119180, 3906, 4069, 131375	2316	8	9079	3.92012	0.160482	0.00967112	0.602984
SMART	SM00068:GHB	8	0.144066	0.000432895	3972, 114335, 7252, 114336, 94115, 93659, 94027, 1082, 122876, 2488	2316	8	9079	3.92012	0.160482	0.00967112	0.602984
UP_SEQ_FEATURE	domain:Cadherin 5	42	0.756348	0.000441864	26167, 1004, 1007, 29930, 64072, 56130, 1009, 56131, 54510, 222256, 56127, 56138, 56126, 56129, 56128, 8642, 56134, 2196, 56135, 9752, 1825, 1823, 64881, 56143, 56142, 57526, 57717, 56141, 56140, 28316, 1015, 92211, 120114, 83259, 1014, 27328, 28513, 56146, 64405, 54798, 56144, 56145, 5100, 54825, 1000	5140	95	19113	1.64396	0.97852	0.0573751	0.886053
SMART	SM00369:LRR_TYP	52	0.936431	0.000455519	2811, 84631, 57631, 54106, 127435, 2814, 1101, 131578, 203190, 10446, 145581, 57622, 26254, 122042, 9211, 4974, 25878, 59350, 59352, 114798, 2331, 26045, 84894, 57497, 1370, 7100, 164312, 60506, 9884, 26103, 654429, 8549, 6585, 6586, 645191, 3671, 55203, 22865, 57689, 64101, 340745, 94030, 375387, 116135, 4958, 79442, 51284, 347730, 7097, 57408, 54674, 51311	2316	131	9079	1.55608	0.168124	0.0096412	0.634405
INTERPRO	IPR013032:EGF-like region, conserved site	103	1.85485	0.000460928	3084, 3083, 63923, 140453, 1311, 64399, 93556, 10718, 2158, 2652, 4036, 2015, 3690, 728458, 25975, 9542, 3694, 735, 6402, 5551, 6403, 28514, 7075, 79987, 11085, 11086, 731, 730, 732, 55118, 4224, 22798, 9369, 22854, 133584, 22918, 176, 3026, 85445, 729, 4585, 10085, 653275, 283971, 1462, 6585, 8858, 6586, 9378, 9423, 5624, 129684, 402117, 8745, 4811, 22915, 1638, 8749, 7058, 5956, 7056, 4148, 485…	4331	293	16659	1.35217	0.709198	0.019724	0.816358
INTERPRO	IPR003054:Type II keratin	17	0.306141	0.000462641	2220, 374454, 3849, 3851, 9119, 319101, 3850, 3853, 3887, 3888, 140807, 51350, 3891, 338785, 3890, 286887, 112802	4331	28	16659	2.33535	0.71053	0.0194855	0.81938
UP_SEQ_FEATURE	domain:Ig-like	24	0.432199	0.000463196	196740, 3671, 9436, 91624, 57622, 259197, 916, 64101, 917, 340745, 910, 911, 912, 126259, 913, 115701, 8633, 909, 285025, 57497, 114836, 145581, 137970, 128434	5140	45	19113	1.98319	0.982156	0.0591782	0.92864
BIOCARTA	h_thelperPathway:T Helper Cell Surface Molecules	9	0.162075	0.000464706	7070, 919, 940, 914, 915, 916, 917, 3683, 5788	282	12	1437	3.82181	0.10306	0.0179644	0.59577
BIOCARTA	h_asbcellPathway:Antigen Dependent B Cell Activation	9	0.162075	0.000464706	959, 958, 356, 940, 3565, 3586, 3123, 3122, 3558	282	12	1437	3.82181	0.10306	0.0179644	0.59577
SMART	SM00085:PA2c	9	0.162075	0.000477808	30814, 8399, 391013, 5320, 26279, 5322, 729330, 64600, 5319	2316	10	9079	3.52811	0.175585	0.00960758	0.665351
INTERPRO	IPR001545:Gonadotropin, beta subunit	8	0.144066	0.000493735	3972, 114335, 7252, 114336, 94115, 93659, 94027, 1082, 122876, 2488	4331	8	16659	3.84646	0.733676	0.0204603	0.874222
INTERPRO	IPR019799:Glycoside hydrolase, family 22, conserved site	8	0.144066	0.000493735	84569, 57151, 729201, 124912, 389852, 119180, 3906, 4069, 131375	4331	8	16659	3.84646	0.733676	0.0204603	0.874222
INTERPRO	IPR001916:Glycoside hydrolase, family 22	8	0.144066	0.000493735	84569, 57151, 729201, 124912, 389852, 119180, 3906, 4069, 131375	4331	8	16659	3.84646	0.733676	0.0204603	0.874222
INTERPRO	IPR003972:Potassium channel, voltage dependent, Kv1	8	0.144066	0.000493735	3743, 3742, 3741, 3736, 3744, 3738, 3737, 3739	4331	8	16659	3.84646	0.733676	0.0204603	0.874222
KEGG_PATHWAY	hsa04672:Intestinal immune network for IgA production	26	0.468215	0.000517791	3127, 3111, 942, 940, 10850, 3676, 29851, 608, 3109, 3558, 5284, 959, 3113, 57379, 958, 3115, 3117, 3119, 23495, 2826, 8174, 3565, 3567, 3586, 3123, 3122	1425	49	5085	1.89345	0.088541	0.00710606	0.635333
INTERPRO	IPR018249:EF-HAND 2	79	1.42265	0.000521112	64094, 286097, 79645, 56344, 130106, 30820, 5535, 6263, 440854, 7447, 199, 7062, 146779, 170591, 30818, 10753, 58498, 645922, 49860, 3208, 63928, 25780, 64168, 51475, 6285, 9626, 57010, 1607, 1608, 126638, 2312, 6708, 6283, 4634, 4633, 4632, 80333, 1068, 51806, 4635, 83698, 147968, 51440, 9478, 84290, 2978, 30845, 117286, 654231, 85407, 388698, 164633, 93408, 6279, 10590, 6278, 133690, 84766, 795…	4331	215	16659	1.41335	0.752519	0.0212543	0.922485
GOTERM_MF_FAT	GO:0019841~retinol binding	10	0.180083	0.000529246	5950, 127, 6017, 116362, 5948, 83758, 5947, 9227, 131, 1381	3372	12	12983	3.20853	0.560043	0.015666	0.879263
INTERPRO	IPR000971:Globin, subset	10	0.180083	0.000534489	3049, 3048, 3039, 3047, 58157, 3050, 3042, 3043, 3045, 3046	4331	12	16659	3.20538	0.761236	0.0214674	0.946059
INTERPRO	IPR012292:Globin	10	0.180083	0.000534489	3049, 3048, 3039, 3047, 58157, 3050, 3042, 3043, 3045, 3046	4331	12	16659	3.20538	0.761236	0.0214674	0.946059
GOTERM_BP_FAT	GO:0051050~positive regulation of transport	81	1.45867	0.000536111	5950, 56253, 2645, 64805, 255061, 2149, 7293, 197, 5020, 9388, 646227, 5024, 154, 3624, 4825, 114898, 6869, 3481, 55600, 2206, 26291, 2205, 723961, 3630, 1482, 4826, 3596, 23705, 8399, 5174, 124912, 116519, 64127, 939, 5028, 1908, 5027, 2668, 6608, 7070, 2255, 2847, 1812, 7200, 1813, 9607, 338442, 3586, 55655, 5319, 22953, 4049, 6469, 6289, 6441, 10874, 170575, 260434, 3458, 3358, 6850, 623, 4050…	3497	223	13528	1.40514	0.918487	0.0238174	1.00819
GOTERM_MF_FAT	GO:0003796~lysozyme activity	9	0.162075	0.000547805	27159, 84569, 57151, 729201, 124912, 389852, 119180, 254773, 4069, 131375	3372	10	12983	3.46521	0.572533	0.0159076	0.909963
INTERPRO	IPR015631:Signalling lymphocyte activation molecule	9	0.162075	0.000552701	89886, 56833, 914, 51744, 962, 114836, 8832, 6504, 57823	4331	10	16659	3.46181	0.772612	0.0218634	0.978146
INTERPRO	IPR001211:Phospholipase A2, eukaryotic	9	0.162075	0.000552701	30814, 8399, 391013, 5320, 26279, 5322, 729330, 64600, 5319	4331	10	16659	3.46181	0.772612	0.0218634	0.978146
INTERPRO	IPR016272:Lipoprotein lipase, LIPH	9	0.162075	0.000552701	4023, 119548, 149998, 5408, 5407, 9388, 5406, 51365, 3990	4331	10	16659	3.46181	0.772612	0.0218634	0.978146
INTERPRO	IPR013818:Lipase, N-terminal	9	0.162075	0.000552701	4023, 119548, 149998, 5408, 5407, 9388, 5406, 51365, 3990	4331	10	16659	3.46181	0.772612	0.0218634	0.978146
INTERPRO	IPR000734:Lipase	9	0.162075	0.000552701	4023, 119548, 149998, 5408, 5407, 9388, 5406, 51365, 3990	4331	10	16659	3.46181	0.772612	0.0218634	0.978146
PIR_SUPERFAMILY	PIRSF002443:acetylcholine receptor	23	0.414191	0.000557973	2562, 2561, 2560, 1134, 1146, 1136, 89832, 1144, 1135, 2742, 2741, 2743, 200959, 2563, 2558, 2559, 1142, 8973, 2565, 2557, 2567, 2568, 2569	2303	38	7396	1.94378	0.497507	0.0665028	0.901269
GOTERM_BP_FAT	GO:0018149~peptide cross-linking	16	0.288133	0.000565985	1475, 4014, 1281, 3713, 133584, 633, 343641, 6699, 7053, 6698, 2038, 116179, 2162, 9333, 50859, 79625	3497	26	13528	2.38059	0.929117	0.0248919	1.06408
GOTERM_BP_FAT	GO:0044243~multicellular organismal catabolic process	16	0.288133	0.000565985	4314, 4313, 4312, 4319, 4317, 337, 140766, 5027, 5653, 64066, 9509, 9508, 4325, 56547, 4320, 5319	3497	26	13528	2.38059	0.929117	0.0248919	1.06408
PIR_SUPERFAMILY	PIRSF016955:killer cell immunoglobulin-like receptor	9	0.162075	0.000569119	3802, 115653, 3810, 3811, 3812, 3813, 3809, 57292, 3805, 3806, 100132285, 3804	2303	9	7396	3.21146	0.504369	0.0618179	0.919194
KEGG_PATHWAY	hsa05332:Graft-versus-host disease	22	0.396182	0.000569584	3113, 3127, 3802, 3115, 3111, 3117, 3811, 3824, 942, 3119, 3812, 3813, 940, 3804, 5551, 3458, 356, 3002, 3109, 57292, 3123, 3558, 3122	1425	39	5085	2.01296	0.0969565	0.00725814	0.698679
GOTERM_BP_FAT	GO:0009583~detection of light stimulus	21	0.378174	0.000584734	5950, 5146, 2652, 57010, 2916, 6295, 7287, 728458, 10692, 5995, 94233, 84694, 221391, 2793, 611, 5132, 23746, 5956, 2978, 5957, 6010, 6101	3497	39	13528	2.08302	0.935069	0.0254666	1.09915
SP_PIR_KEYWORDS	oxygen carrier	8	0.144066	0.000601782	3049, 3048, 3039, 3047, 3050, 3043, 3045, 3046	5150	8	19235	3.73495	0.396159	0.00636503	0.92534
GOTERM_CC_FAT	GO:0001533~cornified envelope	15	0.270124	0.000606366	6703, 1475, 6704, 4014, 6705, 6706, 3713, 6700, 6701, 6699, 126638, 2312, 8796, 1041, 6698	3630	22	12782	2.40083	0.29058	0.0148156	0.884738
SMART	SM00209:TSP1	30	0.540249	0.000610641	54437, 81792, 92949, 284654, 170692, 8840, 729, 145501, 8838, 9509, 9508, 343637, 80070, 80731, 10418, 56999, 10417, 140766, 340419, 735, 171019, 8633, 7058, 57188, 221981, 731, 730, 137970, 84870, 732	2316	65	9079	1.80929	0.218683	0.0116824	0.849589
UP_SEQ_FEATURE	domain:MACPF	8	0.144066	0.000619846	735, 729, 5551, 1620, 731, 730, 732, 219972	5140	8	19113	3.71848	0.99543	0.0772712	1.24084
INTERPRO	IPR001611:Leucine-rich repeat	78	1.40465	0.000635792	84631, 2811, 57631, 54106, 127435, 1101, 2814, 474354, 131578, 339977, 440699, 126204, 55282, 286187, 4969, 203190, 390205, 10446, 145581, 344657, 57622, 633, 64127, 122042, 26254, 9211, 929, 4974, 145497, 59350, 25878, 59352, 114798, 2331, 84894, 26045, 57497, 11081, 1370, 7100, 23639, 81793, 164312, 60506, 219527, 54829, 9884, 376132, 26103, 654429, 8549, 6585, 114548, 6586, 3671, 645191, 55203…	4331	213	16659	1.40856	0.818014	0.024745	1.12441
GOTERM_BP_FAT	GO:0043270~positive regulation of ion transport	22	0.396182	0.000664244	22953, 3596, 64805, 2149, 5174, 55340, 170575, 23566, 5024, 154, 491, 5028, 5027, 3060, 3973, 7070, 623, 2847, 1812, 90070, 1482, 5319	3497	42	13528	2.02634	0.955237	0.0286141	1.24772
GOTERM_BP_FAT	GO:0048663~neuron fate commitment	22	0.396182	0.000664244	6657, 116448, 388585, 3670, 5077, 7471, 6469, 219409, 474, 652, 5081, 10215, 2736, 4825, 429, 84504, 4821, 170825, 10660, 3170, 256297, 7080	3497	42	13528	2.02634	0.955237	0.0286141	1.24772
SP_PIR_KEYWORDS	oxygen transport	10	0.180083	0.000678558	3049, 3048, 3039, 3047, 58157, 3050, 3042, 3043, 3045, 3046	5150	12	19235	3.11246	0.433809	0.00708509	1.04282
GOTERM_BP_FAT	GO:0051345~positive regulation of hydrolase activity	67	1.20656	0.00068969	2915, 2149, 5733, 55081, 150209, 337, 846, 335, 9104, 6869, 9002, 885, 2206, 3579, 886, 887, 4829, 4159, 5745, 116519, 1901, 1902, 344, 5028, 735, 7070, 51764, 1812, 1813, 55655, 4607, 1816, 56923, 5319, 1910, 2168, 124274, 4634, 3356, 729, 7139, 3458, 3358, 3357, 3456, 51196, 29108, 4635, 58484, 552, 553, 114548, 395, 10316, 229, 796, 23566, 5341, 350, 3973, 3060, 185, 186, 115727, 3062, 3932, 5…	3497	179	13528	1.44797	0.960261	0.0294234	1.29522
UP_SEQ_FEATURE	domain:EGF-like 2	39	0.702323	0.000693731	4148, 4855, 9369, 133584, 3083, 7143, 63923, 22918, 64399, 11197, 3026, 85445, 4585, 10085, 79937, 2196, 2199, 4052, 8858, 6585, 6586, 26011, 9378, 2158, 84465, 340706, 4036, 7010, 5624, 129684, 84466, 55576, 120114, 28514, 8788, 4811, 7075, 26047, 7056	5140	88	19113	1.64796	0.997596	0.0848666	1.38777
UP_SEQ_FEATURE	repeat:LRR 6	79	1.42265	0.000694247	84631, 2811, 1293, 57631, 79782, 54106, 127435, 1101, 2814, 7253, 474354, 131578, 339977, 126205, 126204, 286187, 4969, 390205, 10446, 145581, 344657, 57622, 633, 64127, 122042, 26254, 929, 4974, 59350, 25878, 254050, 59352, 114798, 2331, 84894, 26045, 57497, 55655, 11081, 1370, 7100, 81793, 164312, 60506, 219527, 54829, 9884, 199713, 376132, 26103, 401024, 23194, 58484, 654429, 8549, 6585, 11454…	5140	210	19113	1.39886	0.997607	0.0837492	1.38879
GOTERM_MF_FAT	GO:0004890~GABA-A receptor activity	13	0.234108	0.000697675	2562, 2561, 2560, 55879, 200959, 2563, 2558, 2559, 2565, 2557, 2567, 2568, 2569	3372	19	12983	2.63437	0.661243	0.0198462	1.15755
GOTERM_MF_FAT	GO:0016892~endoribonuclease activity, producing 3'-phosphomonoesters	13	0.234108	0.000697675	84659, 64184, 6039, 390443, 10876, 338879, 122651, 122665, 6037, 6036, 6035, 440163, 493901	3372	19	12983	2.63437	0.661243	0.0198462	1.15755
UP_SEQ_FEATURE	metal ion-binding site:Iron (heme distal ligand)	10	0.180083	0.000703143	3049, 3048, 3039, 3047, 58157, 3050, 3042, 3043, 3045, 3046	5140	12	19113	3.09874	0.997785	0.083617	1.40647
UP_SEQ_FEATURE	repeat:PXXP 4	9	0.162075	0.000710374	56138, 56146, 56134, 56144, 56135, 56145, 9752, 56143, 56142, 56141, 56140	5140	10	19113	3.34663	0.99792	0.0833015	1.42084
UP_SEQ_FEATURE	repeat:PXXP 2	9	0.162075	0.000710374	56138, 56146, 56134, 56144, 56135, 56145, 9752, 56143, 56142, 56141, 56140	5140	10	19113	3.34663	0.99792	0.0833015	1.42084
UP_SEQ_FEATURE	repeat:PXXP 3	9	0.162075	0.000710374	56138, 56146, 56134, 56144, 56135, 56145, 9752, 56143, 56142, 56141, 56140	5140	10	19113	3.34663	0.99792	0.0833015	1.42084
UP_SEQ_FEATURE	repeat:PXXP 5	9	0.162075	0.000710374	56138, 56146, 56134, 56144, 56135, 56145, 9752, 56143, 56142, 56141, 56140	5140	10	19113	3.34663	0.99792	0.0833015	1.42084
UP_SEQ_FEATURE	repeat:PXXP 1	9	0.162075	0.000710374	56138, 56146, 56134, 56144, 56135, 56145, 9752, 56143, 56142, 56141, 56140	5140	10	19113	3.34663	0.99792	0.0833015	1.42084
GOTERM_BP_FAT	GO:0009620~response to fungus	15	0.270124	0.000743741	117159, 57817, 6283, 3346, 1671, 3347, 1670, 728358, 10578, 27159, 1667, 1668, 1669, 7097, 64806, 5806	3497	24	13528	2.41779	0.96914	0.0314071	1.39605
GOTERM_BP_FAT	GO:0045666~positive regulation of neuron differentiation	15	0.270124	0.000743741	6657, 6469, 1406, 8929, 474, 375567, 4897, 2736, 4825, 4821, 4760, 3232, 1482, 3170, 4131	3497	24	13528	2.41779	0.96914	0.0314071	1.39605
GOTERM_BP_FAT	GO:0016042~lipid catabolic process	65	1.17054	0.000745532	5168, 10858, 338, 29124, 5332, 2581, 55289, 336, 337, 9388, 1581, 79887, 51179, 643414, 133121, 643418, 30814, 8399, 5320, 5322, 116519, 54363, 344, 345, 7941, 64600, 8309, 51365, 142910, 27329, 3952, 1812, 55512, 255189, 5408, 5407, 5406, 1178, 5319, 4023, 150379, 8074, 3990, 51302, 340204, 51196, 389383, 123745, 6716, 119548, 9370, 125981, 149998, 6718, 729330, 391013, 345557, 26279, 89869, 122…	3497	173	13528	1.45347	0.969397	0.0311998	1.39939
SMART	SM00186:FBG	18	0.324149	0.000750402	253935, 2220, 51378, 4239, 10218, 10875, 63923, 7143, 285, 129684, 85445, 27329, 2219, 79937, 55600, 142683, 26047, 8547	2316	32	9079	2.20507	0.261605	0.0136907	1.0431
UP_SEQ_FEATURE	repeat:9	44	0.792364	0.000756787	83755, 653247, 54102, 83899, 84616, 140453, 386680, 6707, 337, 386682, 386681, 386672, 5542, 8796, 353332, 26609, 386674, 353333, 387267, 386675, 387266, 386676, 386677, 386678, 386679, 83900, 83901, 85291, 85290, 84226, 85285, 9500, 3713, 85289, 4744, 425054, 5544, 5545, 386685, 353323, 394263, 386683, 386684, 81870, 11086, 139189, 85280	5140	103	19113	1.58848	0.998611	0.0873242	1.513
INTERPRO	IPR017973:Cytochrome P450, C-terminal region	27	0.486224	0.000763111	10858, 1572, 1579, 1573, 1576, 1580, 1548, 1581, 199974, 1549, 339761, 284541, 126410, 64816, 9420, 1589, 54905, 1586, 1585, 1593, 11283, 1559, 1557, 1558, 1555, 1553, 1551	4331	56	16659	1.85454	0.87064	0.029205	1.34814
INTERPRO	IPR003591:Leucine-rich repeat, typical subtype	52	0.936431	0.000765025	2811, 84631, 57631, 54106, 127435, 2814, 1101, 131578, 203190, 10446, 145581, 57622, 26254, 122042, 9211, 4974, 25878, 59350, 59352, 114798, 2331, 26045, 84894, 57497, 1370, 7100, 164312, 60506, 9884, 26103, 654429, 8549, 6585, 6586, 645191, 3671, 55203, 22865, 57689, 64101, 340745, 94030, 375387, 116135, 4958, 79442, 51284, 347730, 7097, 57408, 54674, 51311	4331	131	16659	1.52684	0.871302	0.028865	1.3515
PIR_SUPERFAMILY	PIRSF036518:globin	10	0.180083	0.000775743	3049, 3048, 3039, 3047, 58157, 3050, 3042, 3043, 3045, 3046	2303	11	7396	2.91951	0.615904	0.0766422	1.25095
SP_PIR_KEYWORDS	lipid degradation	38	0.684315	0.000805684	5168, 4023, 150379, 29124, 5332, 9388, 3990, 79887, 51196, 133121, 643414, 643418, 123745, 119548, 30814, 8399, 5320, 5322, 149998, 344, 345, 7941, 64600, 51365, 142910, 345557, 26279, 89869, 122618, 23007, 255189, 1208, 5408, 5407, 8513, 5406, 1178, 5319	5150	86	19235	1.65033	0.491065	0.00830403	1.23705
GOTERM_BP_FAT	GO:0002697~regulation of immune effector process	42	0.756348	0.000814606	5950, 9437, 56253, 7293, 940, 170575, 926, 336, 335, 414325, 3481, 3458, 3929, 6850, 1803, 2208, 2206, 3630, 723961, 2205, 200316, 59067, 3558, 959, 3593, 958, 23705, 3596, 30009, 55340, 11213, 951, 55894, 259197, 64127, 54440, 60489, 5027, 246778, 6693, 3565, 710, 3586, 4068, 5788	3497	101	13528	1.60867	0.977848	0.0337405	1.5281
GOTERM_BP_FAT	GO:0002526~acute inflammatory response	41	0.73834	0.000825459	9365, 6289, 5068, 3848, 5733, 197, 5005, 336, 12, 729, 3481, 6869, 3929, 130120, 3078, 7018, 4153, 721, 3630, 723961, 720, 8547, 5265, 11326, 2220, 8876, 2042, 1401, 325, 6291, 50616, 3818, 81494, 735, 713, 712, 5004, 1378, 714, 710, 731, 730, 732	3497	98	13528	1.61844	0.978945	0.0338825	1.54831
GOTERM_MF_FAT	GO:0004869~cysteine-type endopeptidase inhibitor activity	20	0.360166	0.000831424	1475, 1469, 10047, 8530, 3273, 3827, 197, 59082, 140880, 939, 128821, 128822, 440068, 128817, 1472, 1473, 1470, 3933, 10744, 26998	3372	37	12983	2.08121	0.72475	0.023183	1.37802
GOTERM_BP_FAT	GO:0009581~detection of external stimulus	33	0.594273	0.000834487	6657, 5950, 5146, 57010, 2916, 10692, 94233, 84694, 114771, 221391, 2793, 114770, 57115, 8993, 5132, 58484, 2978, 2652, 6295, 7287, 64127, 796, 728458, 133060, 912, 491, 5995, 611, 23746, 5956, 51311, 5957, 6010, 6101	3497	74	13528	1.72512	0.979816	0.0339489	1.56512
UP_SEQ_FEATURE	compositionally biased region:Cys-rich	62	1.11651	0.000838131	2051, 25891, 286676, 170692, 387597, 93556, 29995, 126969, 9509, 9508, 4153, 4969, 2046, 415117, 80070, 633, 10863, 56999, 26254, 140766, 2331, 85479, 199834, 11085, 11086, 11081, 133482, 146723, 4188, 340441, 353134, 7143, 353135, 81792, 60506, 54829, 353139, 8756, 353140, 353141, 348645, 353143, 10568, 2041, 2045, 2042, 150084, 2043, 287015, 126695, 54544, 254910, 285852, 8745, 171019, 353131, …	5140	158	19113	1.45915	0.999315	0.0949941	1.67432
PIR_SUPERFAMILY	PIRSF005491:tumor associated protein MAGE	15	0.270124	0.000843049	139604, 139422, 266740, 4114, 4115, 4103, 4109, 4107, 4108, 728269, 286514, 4113, 4112, 158809, 51438, 4692	2303	21	7396	2.2939	0.646516	0.0768778	1.35879
SP_PIR_KEYWORDS	collagen	41	0.73834	0.000848442	1292, 1293, 114902, 78989, 6441, 1297, 81035, 1295, 389941, 129080, 165257, 114905, 1310, 387911, 729238, 115908, 114898, 10584, 169044, 83552, 4153, 7373, 8547, 131149, 6436, 6435, 2220, 340267, 1281, 4312, 4481, 9370, 256076, 1300, 653509, 1305, 338872, 713, 712, 2219, 714, 1278, 91522	5150	95	19235	1.61193	0.508993	0.00863683	1.3023
INTERPRO	IPR000884:Thrombospondin, type 1 repeat	30	0.540249	0.00087077	54437, 81792, 92949, 284654, 170692, 8840, 729, 145501, 8838, 9509, 9508, 343637, 80070, 80731, 10418, 56999, 10417, 140766, 340419, 735, 171019, 8633, 7058, 57188, 221981, 731, 730, 137970, 84870, 732	4331	65	16659	1.77529	0.903074	0.0323362	1.53695
SP_PIR_KEYWORDS	postsynaptic cell membrane	46	0.828381	0.000874512	2562, 2561, 2560, 9455, 22871, 1146, 1144, 392862, 2742, 2741, 441509, 2743, 2899, 58512, 2893, 23426, 23017, 2558, 2559, 9478, 8973, 2557, 2903, 1134, 1133, 1136, 89832, 1135, 8082, 2892, 2891, 2890, 64101, 55879, 2900, 8825, 200959, 64506, 2563, 1142, 2565, 2567, 2568, 116443, 2569, 116444	5150	110	19235	1.56189	0.519612	0.00879438	1.34207
GOTERM_BP_FAT	GO:0021953~central nervous system neuron differentiation	21	0.378174	0.000887696	7101, 6656, 431707, 4010, 63973, 2736, 5457, 9201, 429, 170302, 6608, 3952, 64919, 84894, 1812, 6660, 1813, 4009, 2290, 1630, 1641	3497	40	13528	2.03094	0.984264	0.0357643	1.66413
GOTERM_BP_FAT	GO:0032846~positive regulation of homeostatic process	21	0.378174	0.000887696	22953, 55340, 170575, 197, 5020, 5024, 5027, 6869, 3973, 7070, 6863, 623, 4160, 1812, 90070, 885, 552, 553, 8600, 5319, 551	3497	40	13528	2.03094	0.984264	0.0357643	1.66413
GOTERM_BP_FAT	GO:0007193~inhibition of adenylate cyclase activity by G-protein signaling	21	0.378174	0.000887696	2914, 6752, 1133, 2916, 111, 1901, 196883, 122042, 4886, 4887, 5996, 4988, 4985, 4986, 108, 3350, 2847, 107, 1813, 11251, 1814	3497	40	13528	2.03094	0.984264	0.0357643	1.66413
GOTERM_BP_FAT	GO:0019233~sensory perception of pain	18	0.324149	0.000891844	3593, 2903, 5179, 117194, 64111, 10874, 60675, 796, 3375, 4886, 3356, 5027, 6869, 6863, 623, 4803, 4692, 30818	3497	32	13528	2.17601	0.984567	0.0356217	1.67184
PIR_SUPERFAMILY	PIRSF002390:lipid binding protein, FABP type	11	0.198091	0.000894162	646480, 2168, 2167, 116362, 5948, 83758, 2169, 5947, 2171, 5375, 2173	2303	13	7396	2.71739	0.668124	0.0757617	1.44061
PIR_SUPERFAMILY	PIRSF005678:glucuronosyltransferase	11	0.198091	0.000894162	10720, 167127, 7365, 7364, 54490, 7363, 79799, 7368, 7367, 7366, 10941	2303	13	7396	2.71739	0.668124	0.0757617	1.44061
GOTERM_CC_FAT	GO:0034364~high-density lipoprotein particle	16	0.288133	0.000942658	3250, 3240, 6289, 319, 116519, 341, 6291, 344, 336, 1071, 345, 338328, 337, 346, 350, 335, 3990	3630	25	12782	2.25358	0.413625	0.021996	1.37227
UP_SEQ_FEATURE	repeat:LRR 5	85	1.5307	0.000942857	84631, 2811, 1293, 57631, 79782, 54106, 127435, 1101, 2814, 7253, 474354, 131578, 339977, 126205, 440699, 126204, 286187, 4969, 203190, 390205, 145581, 10446, 344657, 57495, 57622, 633, 64127, 122042, 26254, 929, 4974, 59350, 25878, 254050, 59352, 114798, 2331, 84894, 26045, 57497, 55655, 11081, 1370, 7100, 81793, 149499, 164312, 60506, 219527, 54829, 9884, 199713, 376132, 26103, 401024, 23194, 5…	5140	231	19113	1.36827	0.999725	0.104859	1.88165
GOTERM_BP_FAT	GO:0003012~muscle system process	63	1.13452	0.000959057	10345, 2702, 1146, 786, 1144, 3827, 2741, 3479, 6263, 845, 5024, 6869, 3778, 8735, 6865, 9499, 84676, 5224, 58498, 1134, 7136, 1908, 2668, 4604, 10911, 1812, 1813, 2660, 72, 2982, 4607, 4606, 6752, 1910, 6442, 23676, 7140, 3753, 4634, 2697, 7139, 4632, 5348, 4635, 6641, 624, 1266, 9992, 148, 8082, 10316, 6331, 6332, 9172, 4620, 2281, 4622, 4625, 4624, 10021, 4626, 1160, 88	3497	168	13528	1.45067	0.988731	0.037932	1.79676
INTERPRO	IPR002181:Fibrinogen, alpha/beta/gamma chain, C-terminal globular	18	0.324149	0.000959722	253935, 2220, 51378, 4239, 10218, 10875, 63923, 7143, 285, 129684, 85445, 27329, 2219, 79937, 55600, 142683, 26047, 8547	4331	32	16659	2.16363	0.923643	0.0350962	1.69269
UP_SEQ_FEATURE	repeat:21	21	0.378174	0.00101632	9500, 3713, 83755, 85289, 7216, 4744, 84616, 140453, 386680, 386672, 353323, 394263, 386674, 386675, 386676, 386677, 386678, 386679, 139189, 85290, 84226	5140	39	19113	2.00226	0.999855	0.111142	2.02684
GOTERM_MF_FAT	GO:0019956~chemokine binding	16	0.288133	0.00102308	51554, 1240, 1232, 2826, 10663, 1234, 1524, 1237, 185, 2829, 1238, 729230, 3579, 3577, 2833, 2532	3372	27	12983	2.28162	0.795587	0.0279521	1.69314
GOTERM_BP_FAT	GO:0051240~positive regulation of multicellular organismal process	86	1.54871	0.0010419	255061, 2149, 60675, 3084, 2254, 197, 6347, 84433, 5020, 6870, 9388, 155, 154, 7253, 6869, 3481, 3929, 2893, 7018, 723961, 3630, 1482, 8600, 27035, 3593, 2891, 64127, 5367, 4886, 9211, 1908, 5027, 929, 4160, 1812, 1813, 9607, 55655, 9365, 4049, 6469, 6289, 10874, 170575, 260434, 2626, 3356, 3458, 2837, 4050, 29108, 59067, 552, 553, 265, 4880, 114548, 551, 959, 958, 147, 2307, 1406, 3273, 55340, 5…	3497	244	13528	1.36347	0.992353	0.0407977	1.95052
GOTERM_BP_FAT	GO:0003073~regulation of systemic arterial blood pressure	19	0.342157	0.00104538	146, 147, 796, 155, 1585, 154, 1908, 2837, 185, 359, 186, 1813, 1814, 1816, 552, 553, 5125, 7080, 551	3497	35	13528	2.10002	0.992476	0.0405915	1.95698
BIOCARTA	h_eosinophilsPathway:The Role of Eosinophils in the Chemokine Network of Allergy	7	0.126058	0.0010467	1437, 1232, 6356, 3562, 3567, 3123, 3122	282	8	1437	4.45878	0.21734	0.0344025	1.33729
GOTERM_MF_FAT	GO:0008395~steroid hydroxylase activity	11	0.198091	0.00108993	1593, 10858, 1581, 51302, 1582, 9023, 9420, 1589, 1586, 1576, 1585	3372	15	12983	2.82351	0.81574	0.0292378	1.80283
GOTERM_BP_FAT	GO:0032504~multicellular organism reproduction	157	2.8273	0.00109004	5950, 113451, 338, 728137, 6347, 94027, 10406, 5020, 10407, 27136, 26609, 6869, 58531, 881, 158800, 5940, 219938, 26664, 132851, 23705, 5224, 94115, 285335, 5744, 84944, 203611, 130560, 4889, 56853, 1082, 339345, 122042, 5367, 1617, 3549, 253175, 6406, 442868, 653423, 11086, 2660, 81616, 442867, 1816, 4838, 83890, 4184, 83893, 5619, 5618, 10876, 9576, 5617, 8382, 57054, 644150, 57055, 646480, 846…	3497	487	13528	1.24712	0.993895	0.0419415	2.03977
GOTERM_BP_FAT	GO:0048609~reproductive process in a multicellular organism	157	2.8273	0.00109004	5950, 113451, 338, 728137, 6347, 94027, 10406, 5020, 10407, 27136, 26609, 6869, 58531, 881, 158800, 5940, 219938, 26664, 132851, 23705, 5224, 94115, 285335, 5744, 84944, 203611, 130560, 4889, 56853, 1082, 339345, 122042, 5367, 1617, 3549, 253175, 6406, 442868, 653423, 11086, 2660, 81616, 442867, 1816, 4838, 83890, 4184, 83893, 5619, 5618, 10876, 9576, 5617, 8382, 57054, 644150, 57055, 646480, 846…	3497	487	13528	1.24712	0.993895	0.0419415	2.03977
KEGG_PATHWAY	hsa00591:Linoleic acid metabolism	17	0.306141	0.00110958	30814, 8399, 5320, 64816, 5322, 1573, 64600, 1576, 391013, 26279, 1559, 1557, 1558, 441282, 1551, 123745, 5319	1425	28	5085	2.16654	0.180224	0.0131609	1.35691
GOTERM_MF_FAT	GO:0043565~sequence-specific DNA binding	192	3.45759	0.00111364	153572, 51176, 120237, 79603, 6496, 1482, 4617, 2018, 6095, 2019, 2016, 286380, 55553, 401, 2020, 4223, 58495, 159119, 6886, 56751, 57616, 27287, 6473, 4094, 8856, 390874, 5241, 2307, 5629, 30062, 139324, 5626, 10215, 326, 2301, 429, 90655, 27023, 27022, 5915, 442425, 26298, 4760, 2103, 3239, 3238, 4654, 63976, 157848, 63973, 3394, 10660, 2115, 9603, 84839, 4990, 349334, 5015, 7080, 1406, 2494, 9…	3372	607	12983	1.21787	0.8224	0.0293573	1.8417
GOTERM_MF_FAT	GO:0004175~endopeptidase activity	125	2.25104	0.00112614	339906, 26085, 29122, 3083, 3003, 84000, 170692, 283471, 440854, 11012, 440068, 1521, 25823, 10136, 132724, 4311, 5222, 83714, 4314, 2158, 4313, 4312, 4319, 4317, 5646, 5644, 56999, 59082, 1990, 140766, 164656, 55554, 1512, 1511, 92291, 56649, 1510, 5653, 5650, 3002, 3001, 7177, 11085, 11086, 11330, 2160, 4321, 345062, 56547, 4320, 4224, 118856, 827, 377047, 260434, 167681, 3026, 8756, 43849, 272…	3372	375	12983	1.28341	0.825814	0.0291865	1.8622
BIOCARTA	h_nktPathway:Selective expression of chemokine receptors during T-cell polarization	13	0.234108	0.00112733	959, 1437, 3595, 940, 6348, 1232, 6351, 3458, 1234, 3565, 3567, 2833, 3558	282	25	1437	2.64979	0.231983	0.0324546	1.43961
GOTERM_BP_FAT	GO:0031644~regulation of neurological system process	58	1.04448	0.00116211	6770, 2913, 22871, 2149, 2741, 6347, 5020, 1103, 5024, 154, 2899, 6869, 2893, 885, 7018, 2903, 399968, 1136, 4889, 3815, 2891, 5071, 5367, 9211, 3351, 1908, 2668, 1812, 1813, 1814, 9607, 3586, 1816, 1000, 1910, 4049, 11202, 10874, 3356, 3358, 3458, 1501, 4803, 4050, 4909, 4908, 552, 63827, 4131, 551, 152330, 25769, 6529, 793, 491, 3060, 6863, 4915	3497	153	13528	1.46647	0.995643	0.0442894	2.17322
SP_PIR_KEYWORDS	amidated carboxyl end	12	0.216099	0.00116351	2641, 885, 7200, 797, 3479, 1113, 796, 5020, 5443, 2691, 5697, 551	5150	17	19235	2.63644	0.62303	0.011547	1.78186
GOTERM_MF_FAT	GO:0005254~chloride channel activity	32	0.576265	0.00118389	2562, 57348, 2561, 2560, 54102, 2742, 2741, 441509, 2743, 63982, 5348, 121601, 7809, 2558, 22802, 2559, 2557, 1187, 55107, 115111, 55879, 200959, 57101, 2563, 2565, 116369, 1179, 2567, 2568, 56923, 203859, 2569	3372	72	12983	1.71122	0.840754	0.0301577	1.95681
SP_PIR_KEYWORDS	Signal-anchor	142	2.55718	0.0012119	5169, 9452, 170482, 5167, 9348, 160365, 160364, 10402, 8534, 944, 27065, 56244, 84000, 387837, 387836, 255928, 8128, 10690, 482, 374907, 2208, 608, 11320, 132724, 4311, 8600, 3290, 124912, 10332, 51617, 3294, 26253, 81849, 28, 164656, 64409, 338339, 56649, 10003, 25834, 10164, 117248, 9435, 222537, 81035, 64131, 64711, 27087, 13, 84696, 51301, 83552, 79623, 6476, 192134, 124872, 338707, 83539, 93…	5150	421	19235	1.25977	0.638028	0.011884	1.85532
SP_PIR_KEYWORDS	vision	55	0.990456	0.00122461	5950, 8419, 6121, 6017, 2916, 54714, 343035, 50700, 8842, 7401, 129880, 5132, 768206, 30813, 1421, 2652, 140469, 6785, 6295, 169522, 7287, 728458, 92211, 3000, 407, 53904, 23746, 4693, 93589, 11081, 6010, 84839, 114902, 5146, 64072, 762, 9227, 60506, 6247, 83552, 2978, 51151, 1409, 1261, 1406, 5961, 25769, 5995, 5470, 611, 5149, 1259, 338917, 5956, 5957, 6101	5150	139	19235	1.47786	0.641867	0.0118691	1.8746
GOTERM_BP_FAT	GO:0051047~positive regulation of secretion	44	0.792364	0.00122925	5950, 2645, 56253, 6289, 255061, 10874, 7293, 260434, 5020, 3624, 4825, 3358, 3481, 6869, 3458, 6850, 29108, 2206, 3630, 723961, 2205, 552, 553, 4826, 551, 3558, 114548, 23705, 3596, 8399, 64127, 2692, 2691, 1908, 5027, 2668, 6863, 114131, 90070, 7200, 1813, 9607, 338442, 55655, 3586, 5319	3497	109	13528	1.56158	0.996818	0.0464115	2.29741
GOTERM_MF_FAT	GO:0020037~heme binding	48	0.864398	0.00123007	3049, 10858, 3048, 1572, 3047, 1579, 1573, 1576, 1580, 1548, 339761, 1549, 199974, 1581, 51302, 2977, 1582, 284541, 8288, 3050, 5740, 1528, 126410, 3039, 58157, 64816, 9420, 1589, 54905, 1586, 1585, 6999, 1593, 11283, 50506, 50507, 1559, 2983, 1557, 1558, 1555, 3042, 259, 3043, 1553, 3045, 1551, 3046	3372	121	12983	1.52737	0.851773	0.0308107	2.0324
UP_SEQ_FEATURE	domain:EF-hand 1	69	1.24257	0.00123047	286097, 79645, 64094, 56344, 130106, 5535, 440854, 7447, 199, 7062, 146779, 170591, 10753, 58498, 645922, 3208, 92291, 63928, 25780, 64168, 51475, 6285, 9626, 57010, 1607, 1608, 126638, 2312, 6708, 6283, 4634, 4633, 4632, 1068, 51806, 83698, 4635, 51440, 9478, 84290, 2978, 117286, 654231, 388698, 164633, 93408, 6279, 10590, 6278, 133690, 84766, 795, 794, 793, 810, 3936, 338324, 5470, 50506, 23007…	5140	182	19113	1.40975	0.999977	0.131321	2.44891
GOTERM_MF_FAT	GO:0042562~hormone binding	24	0.432199	0.00123081	4159, 3101, 4158, 5618, 216, 1428, 2690, 1393, 2692, 122042, 2693, 4246, 3973, 59350, 6906, 2847, 4160, 4161, 3061, 552, 3062, 553, 2834, 4142	3372	49	12983	1.88583	0.851943	0.0303392	2.0336
GOTERM_BP_FAT	GO:0034368~protein-lipid complex remodeling	13	0.234108	0.00127495	338, 4023, 5320, 116519, 341, 344, 1071, 345, 336, 337, 9388, 3990, 185	3497	20	13528	2.5145	0.997431	0.0477113	2.38186
GOTERM_BP_FAT	GO:0034369~plasma lipoprotein particle remodeling	13	0.234108	0.00127495	338, 4023, 5320, 116519, 341, 344, 1071, 345, 336, 337, 9388, 3990, 185	3497	20	13528	2.5145	0.997431	0.0477113	2.38186
GOTERM_BP_FAT	GO:0034367~macromolecular complex remodeling	13	0.234108	0.00127495	338, 4023, 5320, 116519, 341, 344, 1071, 345, 336, 337, 9388, 3990, 185	3497	20	13528	2.5145	0.997431	0.0477113	2.38186
GOTERM_BP_FAT	GO:0030574~collagen catabolic process	13	0.234108	0.00127495	4314, 4313, 4312, 4319, 4317, 140766, 5653, 64066, 9509, 9508, 4325, 56547, 4320	3497	20	13528	2.5145	0.997431	0.0477113	2.38186
GOTERM_BP_FAT	GO:0021515~cell differentiation in spinal cord	15	0.270124	0.00129029	3670, 161357, 5077, 6469, 219409, 10215, 5081, 2736, 4825, 429, 84504, 4821, 170825, 10660, 401	3497	25	13528	2.32108	0.997609	0.0478885	2.41017
UP_SEQ_FEATURE	domain:Cadherin 6	33	0.594273	0.00131114	26167, 64072, 29930, 56130, 56131, 54510, 222256, 56127, 56138, 56126, 56129, 56128, 8642, 56134, 2196, 56135, 9752, 64881, 56143, 56142, 57526, 57717, 56141, 56140, 1015, 120114, 83259, 92211, 1014, 27328, 56146, 54798, 56144, 56145, 5100, 54825	5140	73	19113	1.68096	0.999989	0.137628	2.60745
GOTERM_BP_FAT	GO:0002700~regulation of production of molecular mediator of immune response	21	0.378174	0.00131605	959, 5950, 958, 3596, 30009, 55340, 11213, 7293, 951, 55894, 170575, 64127, 54440, 336, 335, 414325, 3458, 3565, 3586, 59067, 5788, 3558	3497	41	13528	1.98141	0.997881	0.0484375	2.45773
GOTERM_MF_FAT	GO:0004993~serotonin receptor activity	10	0.180083	0.00132268	3356, 3355, 3351, 3358, 3354, 3357, 3350, 3360, 9177, 3361	3372	13	12983	2.96172	0.871629	0.0320595	2.18383
UP_SEQ_FEATURE	repeat:22	20	0.360166	0.00132289	9500, 3713, 83755, 85289, 4744, 84616, 140453, 386680, 386672, 353323, 394263, 386674, 386675, 386676, 386677, 386678, 386679, 139189, 85290, 84226	5140	37	19113	2.00999	0.99999	0.137122	2.63053
INTERPRO	IPR003131:Potassium channel, voltage dependent, Kv, tetramerisation	25	0.450207	0.00133141	3743, 3742, 3741, 3747, 3746, 3745, 3744, 386618, 3748, 386617, 3754, 3751, 3755, 93107, 27012, 3736, 169522, 3738, 3737, 26251, 3739, 3790, 3788, 146212, 9312	4331	52	16659	1.84926	0.971822	0.0477174	2.34096
SMART	SM00353:HLH	45	0.810373	0.00133441	128408, 388585, 7291, 116448, 150921, 56676, 9242, 121549, 168620, 6492, 6887, 4613, 6886, 27319, 6943, 430, 4760, 4656, 4808, 167826, 4618, 4617, 4654, 344018, 642658, 9421, 58158, 390992, 63974, 63973, 474, 26508, 64641, 10215, 222894, 343930, 6939, 429, 100129885, 64067, 3400, 4066, 9464, 391723, 256297, 253738	2316	114	9079	1.54742	0.416937	0.0231819	1.84789
GOTERM_MF_FAT	GO:0016894~endonuclease activity, active with either ribo- or deoxyribonucleic acids and producing 3'-phosphomonoesters	15	0.270124	0.00135573	84659, 64184, 6039, 390443, 10876, 338879, 58511, 122651, 122665, 6037, 6036, 6035, 79008, 440163, 493901	3372	25	12983	2.31014	0.878052	0.0323429	2.23782
GOTERM_BP_FAT	GO:0007602~phototransduction	18	0.324149	0.00139998	5146, 2652, 57010, 6295, 7287, 728458, 10692, 5995, 94233, 221391, 2793, 611, 5132, 23746, 5956, 2978, 5957, 6010, 6101	3497	33	13528	2.11007	0.998569	0.0510471	2.61252
GOTERM_MF_FAT	GO:0008509~anion transmembrane transporter activity	56	1.00846	0.00140298	57348, 54102, 10246, 2742, 2741, 26266, 8671, 6512, 57030, 2743, 6521, 7809, 9498, 22802, 284111, 57282, 6561, 1187, 10864, 6508, 9058, 200959, 1811, 2563, 2565, 1179, 2567, 2568, 2569, 56923, 203859, 2562, 2561, 6579, 2560, 345274, 441509, 55867, 121601, 63982, 5348, 4948, 2558, 11309, 2559, 10568, 2557, 6568, 55107, 6569, 115111, 55879, 375611, 57101, 10786, 116369	3372	147	12983	1.46676	0.886681	0.0329458	2.31495
UP_SEQ_FEATURE	domain:Sushi 3	18	0.324149	0.00145048	55061, 8406, 60676, 10877, 124925, 3080, 10878, 64478, 350, 81494, 23544, 6403, 1379, 114784, 1378, 79987, 3078, 2165	5140	32	19113	2.09165	0.999997	0.147574	2.88072
UP_SEQ_FEATURE	domain:Fibrinogen C-terminal	18	0.324149	0.00145048	253935, 2220, 51378, 4239, 10218, 10875, 63923, 7143, 285, 129684, 85445, 27329, 2219, 79937, 55600, 142683, 26047, 8547	5140	32	19113	2.09165	0.999997	0.147574	2.88072
UP_SEQ_FEATURE	domain:Sushi 5	14	0.252116	0.00146259	60676, 10877, 124925, 10878, 64478, 23544, 81494, 1379, 6403, 114784, 1378, 79987, 3078, 2165	5140	22	19113	2.36631	0.999997	0.146996	2.90445
UP_SEQ_FEATURE	short sequence motif:Cell attachment site	38	0.684315	0.00146441	5168, 1292, 1293, 5169, 8516, 8534, 5680, 3381, 1311, 6320, 1310, 5678, 5676, 10085, 3484, 3485, 9509, 7373, 4052, 6900, 56955, 9423, 4239, 5673, 5672, 5675, 91851, 256076, 5671, 1758, 440533, 84063, 4811, 22915, 79987, 7058, 1834, 2165, 158326, 5125	5140	88	19113	1.60571	0.999997	0.145486	2.908
UP_SEQ_FEATURE	metal ion-binding site:Iron (heme proximal ligand)	11	0.198091	0.00146727	3049, 3048, 3039, 3047, 58157, 2983, 3050, 3042, 3043, 3045, 3046	5140	15	19113	2.72689	0.999997	0.144106	2.9136
GOTERM_BP_FAT	GO:0044058~regulation of digestive system process	9	0.162075	0.00149851	255061, 3952, 64240, 5020, 64241, 336, 337, 2693, 335	3497	11	13528	3.1651	0.999098	0.0541216	2.79393
UP_SEQ_FEATURE	repeat:LRR 7	67	1.20656	0.00152435	84631, 1293, 57631, 79782, 54106, 127435, 1101, 2814, 474354, 131578, 126204, 4969, 390205, 10446, 145581, 344657, 57622, 633, 122042, 26254, 929, 4974, 59350, 25878, 59352, 114798, 2331, 84894, 26045, 55655, 11081, 1370, 7100, 81793, 164312, 60506, 54829, 9884, 199713, 376132, 401024, 23194, 58484, 8549, 6585, 114548, 6586, 645191, 22865, 57689, 64101, 94030, 375387, 196385, 338323, 3973, 1833, …	5140	177	19113	1.40756	0.999998	0.147617	3.0253
INTERPRO	IPR016090:Phospholipase A2	9	0.162075	0.00156253	30814, 8399, 391013, 5320, 26279, 5322, 729330, 64600, 5319	4331	11	16659	3.1471	0.984843	0.0550394	2.74202
INTERPRO	IPR013158:APOBEC-like, N-terminal	9	0.162075	0.00156253	57379, 339, 140564, 200315, 200316, 164668, 403314, 10930, 60489	4331	11	16659	3.1471	0.984843	0.0550394	2.74202
GOTERM_BP_FAT	GO:0031645~negative regulation of neurological system process	16	0.288133	0.00159452	11202, 2741, 4889, 25769, 5367, 6529, 3356, 3351, 3458, 2899, 3060, 1812, 1813, 1816, 552, 551	3497	28	13528	2.21055	0.999425	0.0570508	2.9704
BIOCARTA	h_tcraPathway:Lck and Fyn tyrosine kinases in initiation of TCR Activation	8	0.144066	0.001635	919, 915, 916, 917, 3932, 5788, 3123, 3122	282	11	1437	3.706	0.318121	0.0416525	2.08166
PIR_SUPERFAMILY	PIRSF000866:phospholipase A2	8	0.144066	0.00163826	30814, 8399, 391013, 5320, 26279, 5322, 64600, 5319	2303	8	7396	3.21146	0.867561	0.126088	2.62459
PIR_SUPERFAMILY	PIRSF500045:hemoglobin, vertebrate type	8	0.144066	0.00163826	3049, 3048, 3039, 3047, 3050, 3043, 3045, 3046	2303	8	7396	3.21146	0.867561	0.126088	2.62459
GOTERM_BP_FAT	GO:0046717~acid secretion	12	0.216099	0.00165972	3973, 115111, 5322, 10874, 1813, 1814, 85413, 189, 624, 5020, 56923, 5319	3497	18	13528	2.57897	0.999576	0.0588654	3.09005
GOTERM_BP_FAT	GO:0009595~detection of biotic stimulus	12	0.216099	0.00165972	114771, 56253, 114770, 3929, 57115, 8993, 58484, 64127, 23643, 51311, 912, 114548	3497	18	13528	2.57897	0.999576	0.0588654	3.09005
INTERPRO	IPR011992:EF-Hand type	83	1.49469	0.00167145	64094, 286097, 79645, 56344, 130106, 5332, 30820, 5535, 6263, 440854, 7447, 391475, 199, 7062, 146779, 170591, 30818, 10753, 58498, 645922, 49860, 3208, 92291, 25780, 63928, 64168, 50859, 51475, 6285, 9626, 57010, 126637, 126638, 2312, 6708, 6283, 6678, 4634, 4633, 4632, 51196, 80333, 1068, 51806, 4635, 83698, 147968, 51440, 9478, 84290, 2978, 30845, 117286, 654231, 85407, 388698, 164633, 93408, …	4331	236	16659	1.35278	0.988684	0.0580041	2.9305
INTERPRO	IPR000974:Glycoside hydrolase, family 22, lysozyme	7	0.126058	0.00167373	84569, 57151, 729201, 124912, 389852, 119180, 4069, 131375	4331	7	16659	3.84646	0.988753	0.0573388	2.93443
INTERPRO	IPR006038:Uteroglobin-like superfamily	7	0.126058	0.00167373	7356, 4250, 10647, 653486, 10648, 4246, 147199	4331	7	16659	3.84646	0.988753	0.0573388	2.93443
INTERPRO	IPR018116:Somatotropin hormone, conserved site	7	0.126058	0.00167373	1442, 2688, 2689, 1444, 401720, 1443, 5617	4331	7	16659	3.84646	0.988753	0.0573388	2.93443
GOTERM_MF_FAT	GO:0042834~peptidoglycan binding	8	0.144066	0.0017065	929, 114771, 114770, 57115, 8993, 64127, 7097, 114548	3372	9	12983	3.42243	0.929281	0.0393421	2.80909
GOTERM_BP_FAT	GO:0045777~positive regulation of blood pressure	14	0.252116	0.00171496	146, 147, 9370, 5020, 6870, 1585, 6869, 2837, 347148, 9607, 1816, 552, 553, 551	3497	23	13528	2.35471	0.999673	0.060309	3.19133
INTERPRO	IPR001760:Opsin	8	0.144066	0.00171944	5995, 94233, 221391, 2652, 611, 728458, 5956, 10692, 6010	4331	9	16659	3.41907	0.990052	0.0581173	3.01341
INTERPRO	IPR003655:Krueppel-associated box-related	8	0.144066	0.00171944	280657, 280658, 280660, 6759, 6758, 10214, 56979, 6757, 548313, 6756	4331	9	16659	3.41907	0.990052	0.0581173	3.01341
INTERPRO	IPR002231:5-Hydroxytryptamine receptor	8	0.144066	0.00171944	3356, 3355, 3351, 3358, 3354, 3357, 3350, 3361	4331	9	16659	3.41907	0.990052	0.0581173	3.01341
INTERPRO	IPR016126:Secretoglobin	8	0.144066	0.00171944	404552, 7356, 4250, 10647, 653486, 10648, 4246, 147199	4331	9	16659	3.41907	0.990052	0.0581173	3.01341
INTERPRO	IPR018245:Gonadotropin, beta subunit, conserved site	8	0.144066	0.00171944	3972, 114335, 7252, 114336, 94115, 93659, 94027, 1082, 122876, 2488	4331	9	16659	3.41907	0.990052	0.0581173	3.01341
UP_SEQ_FEATURE	binding site:Sialic acid	10	0.180083	0.00173843	100049587, 114132, 89790, 27036, 4099, 946, 8778, 27180, 27181, 284266	5140	13	19113	2.86037	1	0.164731	3.44315
SP_PIR_KEYWORDS	muscle protein	28	0.504232	0.00177923	7140, 845, 844, 4634, 7139, 4633, 4632, 8735, 4635, 9499, 84676, 84675, 22989, 58498, 7135, 7136, 9172, 4620, 4622, 4604, 4625, 4624, 4626, 72, 4607, 4606, 5816, 4608	5150	60	19235	1.74298	0.775151	0.0170069	2.71275
GOTERM_MF_FAT	GO:0005184~neuropeptide hormone activity	14	0.252116	0.00179637	116, 5179, 4852, 51052, 3479, 797, 5020, 2922, 5368, 3060, 347148, 7200, 885, 551	3372	23	12983	2.34362	0.938497	0.0407676	2.95496
GOTERM_BP_FAT	GO:0050670~regulation of lymphocyte proliferation	35	0.63029	0.00182271	6469, 6441, 7293, 940, 29126, 80380, 84433, 8764, 921, 7356, 3458, 6869, 6850, 151888, 3559, 59067, 3558, 11326, 3593, 958, 3596, 3574, 916, 54440, 23495, 7940, 7412, 246778, 6693, 6863, 3565, 3567, 3586, 5788, 1493	3497	83	13528	1.63128	0.999802	0.0635015	3.38858
UP_SEQ_FEATURE	domain:Fibronectin type-III 3	36	0.648298	0.00182603	3598, 1272, 5067, 7143, 221935, 63923, 27255, 4897, 5800, 1826, 7373, 23114, 10752, 6900, 3730, 91653, 133396, 116379, 3595, 53942, 7010, 6092, 152330, 9256, 23504, 84624, 9172, 4604, 91156, 64221, 7075, 4607, 3645, 1630, 4606, 5789	5140	83	19113	1.61284	1	0.170436	3.61363
GOTERM_BP_FAT	GO:0007276~gamete generation	129	2.32307	0.00183596	5950, 113451, 338, 728137, 94027, 10406, 10407, 27136, 26609, 58531, 881, 158800, 5940, 219938, 26664, 132851, 23705, 5224, 94115, 285335, 84944, 203611, 130560, 56853, 1082, 339345, 122042, 5367, 1617, 442868, 253175, 653423, 11086, 81616, 442867, 83890, 83893, 5619, 9576, 8382, 57054, 644150, 57055, 646480, 84694, 5620, 174, 728712, 4948, 100133171, 284083, 7044, 51298, 9426, 341567, 51481, 344…	3497	395	13528	1.26337	0.999814	0.0634762	3.41282
GOTERM_BP_FAT	GO:0008016~regulation of heart contraction	33	0.594273	0.00185515	2740, 5020, 6870, 1573, 154, 4634, 3753, 7139, 4635, 552, 553, 1482, 3558, 10659, 9992, 146, 147, 26251, 6331, 859, 5367, 27129, 8048, 1908, 2281, 4625, 6863, 4624, 10021, 186, 1813, 140, 7054	3497	77	13528	1.65791	0.99983	0.0636485	3.4479
UP_SEQ_FEATURE	domain:LDL-receptor class A	13	0.234108	0.00186166	401944, 7113, 81832, 84000, 122042, 735, 729, 59350, 56649, 731, 730, 238, 732	5140	20	19113	2.41701	1	0.171625	3.68288
GOTERM_BP_FAT	GO:0032101~regulation of response to external stimulus	59	1.06249	0.00187886	2811, 2149, 4852, 3827, 197, 154, 7356, 3481, 3929, 885, 2205, 723961, 3630, 4654, 5320, 3791, 1901, 4889, 3818, 164656, 6403, 1908, 6693, 2255, 3952, 1812, 1813, 1814, 9607, 2160, 3586, 11202, 6289, 2167, 3848, 5008, 313, 1496, 6376, 10630, 3559, 3558, 2173, 1361, 3273, 89832, 9370, 5624, 26585, 350, 5341, 2693, 5340, 1215, 6863, 6531, 185, 710, 116443, 84525, 4916	3497	159	13528	1.43547	0.999848	0.0639673	3.49123
UP_SEQ_FEATURE	repeat:LRR 4	90	1.62075	0.00189024	84631, 2811, 1293, 57631, 79782, 54106, 127435, 1101, 2814, 7253, 474354, 131578, 339977, 126205, 440699, 55998, 126204, 55282, 286187, 4969, 390205, 203190, 145581, 56001, 10446, 344657, 57495, 57622, 633, 64127, 122042, 26254, 929, 4974, 59350, 25878, 254050, 59352, 114798, 2331, 84894, 26045, 57497, 55655, 11081, 1370, 7100, 81793, 149499, 164312, 60506, 219527, 54829, 199713, 9884, 64922, 376…	5140	252	19113	1.32803	1	0.172202	3.73842
SMART	SM00352:POU	11	0.198091	0.00191733	5449, 11281, 5462, 5460, 5453, 5459, 5452, 5458, 5455, 5457, 5456	2316	16	9079	2.69508	0.539455	0.0317898	2.64513
SP_PIR_KEYWORDS	immunoglobulin receptor	9	0.162075	0.00192667	2210, 2209, 9103, 2208, 932, 2206, 2205, 2204, 5284, 2213	5150	11	19235	3.05587	0.80133	0.0181973	2.93443
SP_PIR_KEYWORDS	blood	9	0.162075	0.00192667	3049, 3048, 3039, 3047, 3050, 3043, 3045, 5340, 3046	5150	11	19235	3.05587	0.80133	0.0181973	2.93443
BIOCARTA	h_tob1Pathway:Role of Tob in T-cell activation	9	0.162075	0.00195057	3458, 919, 940, 915, 3565, 916, 917, 3559, 3558	282	14	1437	3.27584	0.366743	0.0446599	2.4788
GOTERM_CC_FAT	GO:0044456~synapse part	92	1.65676	0.00195625	2912, 9455, 200909, 2913, 22871, 2149, 1146, 1144, 2742, 392862, 2741, 84958, 148281, 57030, 2743, 2899, 3778, 2893, 8973, 203190, 22987, 2903, 23705, 1134, 1133, 285242, 1136, 1135, 2572, 2892, 2891, 2890, 8448, 4886, 273, 2900, 8825, 140679, 200959, 64506, 2563, 1142, 2565, 4504, 2567, 2568, 2569, 2562, 2561, 2560, 8516, 246213, 170572, 441509, 57692, 58512, 3751, 23426, 341359, 23017, 2558, 25…	3630	246	12782	1.31688	0.669888	0.0433646	2.82821
SP_PIR_KEYWORDS	saliva	7	0.126058	0.00198092	5542, 1469, 765, 653247, 1472, 1473, 6779, 5545, 3346	5150	7	19235	3.73495	0.810176	0.0184971	3.01588
GOTERM_MF_FAT	GO:0031404~chloride ion binding	33	0.594273	0.00201168	2562, 57348, 2561, 2560, 54102, 2742, 2741, 441509, 2743, 65012, 63982, 5348, 121601, 22802, 2558, 2559, 2557, 1187, 55107, 55879, 57502, 276, 277, 278, 200959, 279, 57101, 1811, 2563, 2565, 2567, 1179, 2568, 203859, 2569	3372	77	12983	1.6501	0.955987	0.0448915	3.30358
BBID	35.Chemokines_EAE_Autoreactive_T_Cells	7	0.126058	0.00201817	3458, 3596, 3565, 6347, 3567, 6348, 3586	81	8	358	3.86728	0.138857	0.0720223	2.09229
GOTERM_BP_FAT	GO:0050767~regulation of neurogenesis	61	1.09851	0.00203672	6657, 6770, 388585, 22871, 8929, 375567, 4897, 4825, 4821, 3196, 4760, 6660, 2290, 1482, 390992, 1136, 6092, 474, 3815, 4741, 4747, 4974, 84504, 28514, 6608, 7070, 10660, 7074, 3400, 84894, 1813, 1814, 4504, 1000, 7101, 6469, 11202, 7476, 343472, 4803, 1840, 4099, 4908, 4131, 3170, 3670, 9423, 1406, 152330, 652, 57689, 2736, 655, 11023, 429, 2138, 894, 4009, 3232, 4915, 4916	3497	166	13528	1.42154	0.999927	0.0686589	3.77923
UP_SEQ_FEATURE	repeat:LRR 9	53	0.954439	0.00205633	84631, 1293, 57631, 54106, 127435, 2814, 1101, 131578, 10446, 344657, 633, 122042, 929, 59350, 59352, 114798, 2331, 26045, 84894, 55655, 11081, 1370, 81793, 7100, 164312, 60506, 9884, 199713, 54829, 401024, 23194, 58484, 8549, 6585, 6586, 645191, 22865, 57689, 64101, 94030, 375387, 196385, 338323, 2492, 4958, 79442, 51284, 347730, 4064, 7097, 339291, 54674, 51311	5140	135	19113	1.45985	1	0.183944	4.06048
PIR_SUPERFAMILY	PIRSF000865:Lipoprotein_lipase_LIPH	9	0.162075	0.00206385	4023, 119548, 149998, 5408, 5407, 9388, 5406, 51365, 3990	2303	10	7396	2.89032	0.921712	0.147183	3.29575
PIR_SUPERFAMILY	PIRSF000865:lipoprotein lipase, LIPH type	9	0.162075	0.00206385	4023, 119548, 149998, 5408, 5407, 9388, 5406, 51365, 3990	2303	10	7396	2.89032	0.921712	0.147183	3.29575
INTERPRO	IPR001092:Basic helix-loop-helix dimerisation region bHLH	45	0.810373	0.0020676	128408, 388585, 7291, 116448, 150921, 56676, 9242, 121549, 168620, 6492, 6887, 4613, 6886, 27319, 6943, 430, 4760, 4656, 4808, 167826, 4618, 4617, 4654, 344018, 642658, 9421, 58158, 390992, 63974, 63973, 474, 26508, 64641, 10215, 222894, 343930, 6939, 429, 100129885, 64067, 3400, 4066, 9464, 391723, 256297, 253738	4331	114	16659	1.51834	0.996092	0.0686198	3.61307
SP_PIR_KEYWORDS	retinal protein	8	0.144066	0.0020774	5995, 94233, 221391, 2652, 611, 728458, 5956, 10692, 6010	5150	9	19235	3.31996	0.824948	0.0191768	3.16057
GOTERM_BP_FAT	GO:0046903~secretion	101	1.81884	0.00209573	22871, 10343, 5733, 338557, 5539, 2741, 2740, 6348, 5020, 2743, 387597, 6869, 6355, 9751, 6865, 2206, 7161, 2205, 1187, 4036, 5027, 1908, 1811, 1813, 1814, 440279, 6779, 56923, 10814, 9369, 10874, 58484, 6582, 624, 114548, 7827, 342898, 189, 10686, 320, 5341, 3937, 2281, 90070, 2914, 152015, 3627, 2912, 139760, 11255, 3827, 84958, 148281, 6928, 6927, 3778, 4760, 3651, 1136, 5322, 642636, 8448, 88…	3497	300	13528	1.30238	0.999945	0.0700743	3.88669
UP_SEQ_FEATURE	domain:KRAB-related	8	0.144066	0.0021369	280657, 280658, 280660, 6759, 6758, 10214, 56979, 6757, 548313, 6756	5140	9	19113	3.30532	1	0.1885	4.21633
UP_SEQ_FEATURE	short sequence motif:ITIM motif 3	8	0.144066	0.0021369	10859, 11006, 115350, 115352, 79368, 10288, 83417, 83416	5140	9	19113	3.30532	1	0.1885	4.21633
GOTERM_BP_FAT	GO:0001964~startle response	11	0.198091	0.00214727	2903, 6531, 1812, 2741, 1813, 1814, 1496, 5071, 116443, 2743, 2173	3497	16	13528	2.65957	0.999957	0.0712277	3.98044
PIR_SUPERFAMILY	PIRSF002248:keratin high-sulfur matrix protein IIIA	12	0.216099	0.00216561	85294, 3846, 148198, 83899, 84616, 83895, 440051, 81851, 81850, 440021, 81870, 81872, 57615, 83900, 83901, 85280	2303	16	7396	2.4086	0.930961	0.145501	3.45558
GOTERM_BP_FAT	GO:0001708~cell fate specification	24	0.432199	0.00222957	6657, 7471, 6469, 6299, 5449, 474, 652, 10215, 2736, 4825, 2248, 429, 84504, 2668, 6608, 2246, 2255, 4821, 170825, 10660, 2139, 6496, 3170, 7080	3497	51	13528	1.82045	0.999971	0.0733386	4.12998
UP_SEQ_FEATURE	repeat:20	21	0.378174	0.00222968	3713, 83755, 85289, 7216, 4744, 84616, 140453, 386680, 386672, 353323, 394263, 386674, 386675, 386676, 386677, 386678, 386679, 139189, 85291, 85290, 84226	5140	41	19113	1.90459	1	0.193885	4.39552
UP_SEQ_FEATURE	repeat:23	18	0.324149	0.00224832	3713, 83755, 85289, 7216, 4744, 84616, 140453, 386672, 353323, 394263, 386674, 386675, 386676, 386677, 386678, 139189, 85290, 84226	5140	33	19113	2.02826	1	0.193413	4.43147
INTERPRO	IPR000327:POU-specific	11	0.198091	0.00225358	5449, 11281, 5462, 5460, 5453, 5459, 5452, 5458, 5455, 5457, 5456	4331	16	16659	2.64444	0.997628	0.0736546	3.93194
SP_PIR_KEYWORDS	lipid binding	12	0.216099	0.00226975	338, 2168, 2167, 2169, 5947, 344, 4018, 337, 347, 350, 1381, 335	5150	18	19235	2.48997	0.85106	0.020708	3.44843
SP_PIR_KEYWORDS	thick filament	12	0.216099	0.00226975	4620, 9172, 22989, 4604, 4622, 8735, 4625, 4624, 4626, 4607, 4606, 4608	5150	18	19235	2.48997	0.85106	0.020708	3.44843
GOTERM_BP_FAT	GO:0070663~regulation of leukocyte proliferation	35	0.63029	0.00231321	6469, 6441, 7293, 940, 29126, 80380, 84433, 8764, 921, 7356, 3458, 6869, 6850, 151888, 3559, 59067, 3558, 11326, 3593, 958, 3596, 3574, 916, 54440, 23495, 7940, 7412, 246778, 6693, 6863, 3565, 3567, 3586, 5788, 1493	3497	84	13528	1.61186	0.99998	0.0754563	4.28172
GOTERM_BP_FAT	GO:0032944~regulation of mononuclear cell proliferation	35	0.63029	0.00231321	6469, 6441, 7293, 940, 29126, 80380, 84433, 8764, 921, 7356, 3458, 6869, 6850, 151888, 3559, 59067, 3558, 11326, 3593, 958, 3596, 3574, 916, 54440, 23495, 7940, 7412, 246778, 6693, 6863, 3565, 3567, 3586, 5788, 1493	3497	84	13528	1.61186	0.99998	0.0754563	4.28172
SP_PIR_KEYWORDS	pharmaceutical	22	0.396182	0.00231529	1437, 6750, 4879, 2641, 5539, 94027, 5020, 3440, 7252, 3458, 3481, 3456, 723961, 3630, 3557, 3558, 2158, 94115, 931, 93659, 9370, 1082, 2488, 655, 2691, 2688	5150	44	19235	1.86748	0.856649	0.0208924	3.51647
GOTERM_CC_FAT	GO:0045211~postsynaptic membrane	55	0.990456	0.00232476	200909, 9455, 2913, 22871, 1146, 2149, 1144, 2742, 392862, 2741, 2743, 2899, 3778, 2893, 8973, 2903, 1134, 1133, 1136, 285242, 1135, 2892, 2891, 2890, 2900, 8825, 200959, 64506, 2563, 1142, 2565, 2567, 2568, 2569, 2562, 2561, 2560, 170572, 441509, 57692, 58512, 23426, 23017, 2558, 2559, 9478, 2557, 2045, 64084, 89832, 8082, 55879, 9177, 116443, 116444	3630	135	12782	1.43457	0.732155	0.049405	3.35255
GOTERM_BP_FAT	GO:0010959~regulation of metal ion transport	34	0.612282	0.00234808	22953, 2645, 3741, 2149, 170575, 846, 154, 5024, 3356, 2697, 6338, 623, 2206, 1482, 6588, 55340, 23566, 796, 859, 491, 5027, 3060, 3973, 7070, 2281, 84502, 2847, 90070, 1812, 1813, 7223, 116444, 5957, 5319	3497	81	13528	1.6238	0.999983	0.0760211	4.34491
GOTERM_MF_FAT	GO:0005501~retinoid binding	13	0.234108	0.00237945	5950, 127, 6017, 116362, 83758, 9227, 347, 1381, 94233, 27306, 5948, 5947, 131	3372	21	12983	2.38348	0.975151	0.0521411	3.89632
GOTERM_BP_FAT	GO:0051924~regulation of calcium ion transport	30	0.540249	0.00242572	22953, 2149, 170575, 846, 154, 5024, 2697, 623, 2206, 1482, 6588, 55340, 796, 23566, 859, 491, 5027, 3060, 7070, 2281, 3973, 84502, 2847, 1812, 90070, 1813, 7223, 116444, 5957, 5319	3497	69	13528	1.68194	0.999988	0.0778987	4.48548
SP_PIR_KEYWORDS	thiol protease inhibitor	14	0.252116	0.00243298	1475, 10047, 1469, 8530, 3827, 59082, 140880, 128821, 128822, 440068, 128817, 1472, 1473, 1470	5150	23	19235	2.27345	0.870142	0.0217105	3.69209
UP_SEQ_FEATURE	region of interest:Segment H5 (pore-forming)	16	0.288133	0.00245975	90134, 3745, 169522, 26251, 81033, 3790, 131096, 3788, 3754, 3751, 3786, 3755, 3756, 93107, 56479, 9312	5140	28	19113	2.12485	1	0.20755	4.83846
SMART	SM00445:LINK	10	0.180083	0.00248154	10894, 60484, 404037, 1404, 176, 1462, 63827, 26032, 145864, 55576	2316	14	9079	2.80009	0.633511	0.0393561	3.41105
SMART	SM00442:FGF	14	0.252116	0.00250417	26281, 27006, 2254, 2251, 2250, 8074, 2248, 8822, 8823, 2249, 2246, 2255, 2258, 26291	2316	24	9079	2.28674	0.636855	0.0382105	3.44165
GOTERM_BP_FAT	GO:0010579~positive regulation of adenylate cyclase activity by G-protein signaling pathway	20	0.360166	0.00254937	5745, 5744, 111, 2692, 196883, 2691, 122042, 155, 154, 7253, 4988, 2492, 114131, 108, 2587, 107, 1812, 1814, 5741, 1816	3497	40	13528	1.93423	0.999993	0.0811523	4.70894
GOTERM_BP_FAT	GO:0007189~activation of adenylate cyclase activity by G-protein signaling pathway	20	0.360166	0.00254937	5745, 5744, 111, 2692, 196883, 2691, 122042, 155, 154, 7253, 4988, 2492, 114131, 108, 2587, 107, 1812, 1814, 5741, 1816	3497	40	13528	1.93423	0.999993	0.0811523	4.70894
GOTERM_BP_FAT	GO:0010578~regulation of adenylate cyclase activity involved in G-protein signaling	20	0.360166	0.00254937	5745, 5744, 111, 2692, 196883, 2691, 122042, 155, 154, 7253, 4988, 2492, 114131, 108, 2587, 107, 1812, 1814, 5741, 1816	3497	40	13528	1.93423	0.999993	0.0811523	4.70894
KEGG_PATHWAY	hsa05322:Systemic lupus erythematosus	42	0.756348	0.00257725	3111, 942, 940, 55506, 2209, 9103, 8361, 3109, 8368, 158983, 8369, 2903, 126961, 735, 723790, 1511, 2215, 3586, 731, 8290, 730, 333932, 2214, 732, 2213, 474382, 3127, 474381, 729, 3458, 721, 720, 554313, 959, 3113, 958, 3115, 83740, 3117, 3119, 8370, 713, 712, 714, 8337, 3123, 88, 3122, 89	1425	99	5085	1.51388	0.369929	0.0284574	3.12577
BIOCARTA	h_tcapoptosisPathway:HIV Induced T Cell Apoptosis	7	0.126058	0.00262659	1234, 356, 919, 940, 915, 916, 917	282	9	1437	3.96336	0.459592	0.054412	3.32459
GOTERM_BP_FAT	GO:0046068~cGMP metabolic process	10	0.180083	0.00275227	491, 2977, 6095, 3000, 4878, 2983, 2984, 2981, 2982, 4880	3497	14	13528	2.76318	0.999997	0.0867418	5.07456
SP_PIR_KEYWORDS	T-cell	17	0.306141	0.00279598	1437, 3562, 940, 914, 915, 925, 926, 4118, 921, 939, 3002, 3001, 3565, 3567, 3586, 3578, 3558	5150	31	19235	2.0482	0.904278	0.0246518	4.23189
GOTERM_MF_FAT	GO:0009881~photoreceptor activity	10	0.180083	0.00285087	5995, 94233, 221391, 2652, 6785, 611, 7287, 728458, 5956, 10692, 6010	3372	14	12983	2.75017	0.988062	0.0612981	4.65113
GOTERM_BP_FAT	GO:0007416~synaptogenesis	17	0.306141	0.00286249	9378, 26167, 23705, 22871, 9369, 56130, 2742, 57717, 56131, 4897, 5457, 56127, 56126, 84694, 1812, 1813, 4131, 1000	3497	32	13528	2.05512	0.999998	0.0894585	5.27262
INTERPRO	IPR000538:Link	10	0.180083	0.00287667	10894, 60484, 404037, 1404, 176, 1462, 63827, 26032, 145864, 55576	4331	14	16659	2.74747	0.999555	0.0919639	4.99305
INTERPRO	IPR002473:Small chemokine, C-X-C/Interleukin 8	10	0.180083	0.00287667	6362, 10563, 6364, 2919, 6374, 6367, 5473, 6372, 5196, 5197	4331	14	16659	2.74747	0.999555	0.0919639	4.99305
UP_SEQ_FEATURE	domain:EGF-like	33	0.594273	0.00288417	55118, 4224, 3084, 25891, 176, 140453, 348174, 2813, 93556, 497190, 729, 161198, 653275, 55997, 283971, 63827, 10718, 23671, 10863, 6997, 9542, 735, 6402, 5551, 6403, 8745, 22915, 8749, 11085, 11086, 731, 730, 732	5140	76	19113	1.6146	1	0.236536	5.65048
GOTERM_BP_FAT	GO:0019725~cellular homeostasis	148	2.66523	0.00290496	2646, 2645, 5167, 4496, 2149, 5733, 2741, 115861, 6347, 2740, 5020, 6348, 9247, 2743, 6869, 6357, 6356, 480, 6354, 885, 886, 887, 5741, 26154, 5745, 6358, 1901, 6359, 1902, 53940, 4118, 5367, 4886, 5027, 5653, 2847, 6368, 1812, 1813, 1814, 4504, 1816, 5453, 730, 7201, 56923, 64714, 212, 1910, 3741, 347736, 57369, 6289, 170575, 5354, 2785, 2835, 2837, 5348, 623, 51196, 6375, 729230, 2830, 624, 108…	3497	466	13528	1.22861	0.999999	0.0901245	5.34881
GOTERM_BP_FAT	GO:0003001~generation of a signal involved in cell-cell signaling	35	0.63029	0.00291305	2914, 2912, 22871, 9369, 11255, 338557, 139760, 7476, 2740, 6928, 387597, 6927, 6850, 9751, 4760, 2205, 4036, 3651, 642636, 169026, 2692, 2691, 320, 8448, 2693, 8825, 1908, 5027, 2281, 3952, 2864, 4160, 6860, 55512, 283849, 4915	3497	85	13528	1.59289	0.999999	0.0897698	5.36332
UP_SEQ_FEATURE	domain:EF-hand 3	39	0.702323	0.00295384	286097, 79645, 56344, 130106, 9626, 57010, 30820, 5535, 6708, 440854, 4634, 7447, 4633, 4632, 51806, 1068, 80333, 4635, 51440, 9478, 84290, 2978, 117286, 30818, 10753, 58498, 93408, 10590, 3208, 133690, 794, 793, 810, 5470, 50506, 63928, 51475, 163688, 5957	5140	94	19113	1.54277	1	0.239271	5.78315
SP_PIR_KEYWORDS	chloride channel	26	0.468215	0.00295783	2562, 2561, 57348, 2560, 54102, 2742, 2741, 441509, 2743, 5348, 121601, 63982, 2558, 2559, 2557, 1187, 55107, 55879, 200959, 57101, 2563, 2565, 2567, 2568, 203859, 2569	5150	56	19235	1.73408	0.916452	0.0257914	4.47166
UP_SEQ_FEATURE	domain:POU-specific	11	0.198091	0.00297148	5449, 11281, 5462, 5460, 5453, 5459, 5452, 5458, 5455, 5457, 5456	5140	16	19113	2.55646	1	0.238311	5.81671
GOTERM_MF_FAT	GO:0005326~neurotransmitter transporter activity	14	0.252116	0.0029945	348932, 11254, 54716, 55879, 6529, 6540, 388662, 9152, 6531, 6530, 6532, 340024, 6572, 6582	3372	24	12983	2.24597	0.990452	0.0634134	4.88
GOTERM_MF_FAT	GO:0016917~GABA receptor activity	14	0.252116	0.0029945	2562, 2561, 2560, 55879, 442194, 200959, 2563, 2558, 2559, 2565, 2557, 2567, 2568, 2569	3372	24	12983	2.24597	0.990452	0.0634134	4.88
GOTERM_BP_FAT	GO:0009566~fertilization	33	0.594273	0.00302157	152015, 4184, 338, 57829, 10343, 5104, 346673, 7141, 7142, 2741, 158062, 23553, 148281, 57054, 2743, 57055, 57135, 124626, 10361, 11055, 7802, 49, 8852, 84944, 353515, 100131137, 7783, 64100, 9083, 9082, 167, 1617, 26476, 441161, 442868, 89869, 22917, 85413, 442867	3497	79	13528	1.61594	0.999999	0.0923523	5.55777
INTERPRO	IPR002348:Interleukin 1/heparin-binding growth factor	14	0.252116	0.00303057	26281, 27006, 2254, 2251, 2250, 8074, 2248, 8822, 8823, 2249, 2246, 2255, 2258, 26291	4331	24	16659	2.24377	0.999706	0.0955112	5.25343
GOTERM_BP_FAT	GO:0008037~cell recognition	25	0.450207	0.0030928	56253, 4184, 4685, 81035, 7142, 4897, 921, 124626, 79937, 2596, 1462, 2290, 11055, 49, 23705, 1949, 152330, 50863, 10332, 259197, 7783, 26047, 4692, 30835, 55079	3497	55	13528	1.75839	0.999999	0.093815	5.68518
GOTERM_MF_FAT	GO:0046906~tetrapyrrole binding	49	0.882406	0.00309631	10858, 3049, 3048, 1572, 3047, 1579, 1573, 1576, 1580, 1581, 1582, 5740, 3050, 1528, 3039, 58157, 1589, 1586, 1585, 1593, 11283, 1559, 2983, 1557, 1558, 1555, 3042, 3043, 1553, 3045, 1551, 3046, 1548, 1549, 199974, 339761, 2977, 51302, 284541, 8288, 126410, 64816, 9420, 54905, 6999, 2694, 50506, 50507, 259	3372	129	12983	1.46249	0.991851	0.0646207	5.0419
GOTERM_MF_FAT	GO:0005540~hyaluronic acid binding	12	0.216099	0.00314963	10894, 60484, 404037, 29113, 143903, 1404, 176, 1462, 63827, 26032, 145864, 55576	3372	19	12983	2.43173	0.9925	0.0648277	5.1266
GOTERM_BP_FAT	GO:0031016~pancreas development	18	0.324149	0.00315841	3670, 6469, 3651, 5629, 6928, 387597, 4825, 6927, 84504, 3549, 174, 2255, 4821, 3175, 4760, 3642, 3170, 256297	3497	35	13528	1.98949	1	0.095095	5.80241
SMART	SM00457:MACPF	9	0.162075	0.0031651	735, 729, 57795, 5551, 1620, 731, 730, 732, 219972	2316	12	9079	2.94009	0.722165	0.046327	4.3315
GOTERM_BP_FAT	GO:0051960~regulation of nervous system development	68	1.22456	0.00318082	6657, 6770, 388585, 22871, 8929, 3479, 5020, 375567, 4897, 4825, 64211, 3196, 4821, 4760, 6660, 7018, 2290, 1482, 390992, 1136, 6092, 474, 3815, 4741, 4747, 4593, 4974, 84504, 28514, 6608, 7070, 10660, 7074, 84894, 3400, 1813, 1814, 4504, 1000, 7101, 6469, 11202, 7476, 343472, 3458, 4803, 1840, 4099, 4908, 4131, 3170, 3670, 9423, 1406, 152330, 652, 57689, 2736, 655, 2693, 11023, 429, 2138, 894, 4…	3497	192	13528	1.37008	1	0.0951264	5.84241
INTERPRO	IPR002209:Heparin-binding growth factor/Fibroblast growth factor	12	0.216099	0.00318281	26281, 2248, 2249, 8823, 27006, 2246, 2255, 2258, 2254, 26291, 2251, 2250	4331	19	16659	2.42934	0.999805	0.0989103	5.51034
INTERPRO	IPR002401:Cytochrome P450, E-class, group I	23	0.414191	0.00319852	126410, 10858, 1572, 64816, 1589, 1579, 54905, 1586, 1573, 1576, 1548, 1580, 1593, 199974, 1549, 339761, 11283, 1559, 284541, 1557, 1558, 1555, 1553	4331	49	16659	1.80548	0.999813	0.0982379	5.53683
KEGG_PATHWAY	hsa00140:Steroid hormone biosynthesis	23	0.414191	0.00320983	6716, 3290, 64816, 9420, 1109, 3294, 54490, 1589, 3283, 1586, 6718, 1576, 1585, 1581, 10720, 7365, 7364, 7363, 79799, 7367, 1551, 7366, 10941	1425	46	5085	1.78421	0.437567	0.0332854	3.87913
GOTERM_BP_FAT	GO:0045664~regulation of neuron differentiation	50	0.900414	0.00321776	6657, 388585, 22871, 8929, 375567, 4897, 4825, 4821, 3196, 4760, 6660, 2290, 1482, 390992, 1136, 6092, 474, 4741, 4747, 4974, 28514, 7070, 7074, 10660, 3400, 84894, 1000, 7101, 6469, 11202, 7476, 343472, 1840, 4803, 4099, 3170, 4131, 3670, 9423, 1406, 152330, 57689, 2736, 429, 2138, 4009, 894, 3232, 4915, 4916	3497	133	13528	1.45431	1	0.0955684	5.90833
GOTERM_MF_FAT	GO:0015370~solute:sodium symporter activity	24	0.432199	0.0032343	348932, 60482, 11254, 200010, 6523, 345274, 54716, 6529, 6512, 9058, 6540, 9153, 9154, 388662, 140679, 9152, 6531, 6530, 6532, 64078, 284111, 340024, 6554, 6555	3372	52	12983	1.77703	0.993425	0.0656453	5.26095
GOTERM_CC_FAT	GO:0034358~plasma lipoprotein particle	19	0.342157	0.0033278	3250, 338, 4023, 3240, 6289, 319, 116519, 341, 4481, 344, 6291, 336, 1071, 345, 338328, 337, 346, 350, 335, 3990	3630	35	12782	1.91152	0.848425	0.0674913	4.76645
GOTERM_CC_FAT	GO:0032994~protein-lipid complex	19	0.342157	0.0033278	3250, 338, 4023, 3240, 6289, 319, 116519, 341, 4481, 344, 6291, 336, 1071, 345, 338328, 337, 346, 350, 335, 3990	3630	35	12782	1.91152	0.848425	0.0674913	4.76645
GOTERM_BP_FAT	GO:0032844~regulation of homeostatic process	44	0.792364	0.00337652	22953, 11202, 2149, 170575, 197, 5020, 3624, 5024, 6869, 3458, 2837, 6886, 623, 885, 2206, 7018, 3559, 552, 553, 551, 8600, 3558, 55340, 6688, 796, 3375, 5027, 3973, 7070, 2281, 6863, 2829, 185, 4160, 90070, 1812, 1813, 9607, 338442, 4005, 3932, 1000, 5788, 5319	3497	114	13528	1.49309	1	0.0994186	6.19109
GOTERM_BP_FAT	GO:0006928~cell motion	150	2.70124	0.00346126	10894, 5168, 154796, 7291, 338, 51225, 4046, 8929, 63923, 3479, 6347, 151449, 6348, 3683, 4897, 947, 335, 3676, 6351, 150, 170302, 480, 885, 886, 22801, 2290, 10716, 7802, 9638, 2018, 8399, 8875, 285335, 58158, 8876, 6092, 2321, 474, 5646, 9350, 1908, 7412, 6403, 6608, 64221, 6367, 1812, 1813, 10164, 4692, 4838, 5455, 1000, 58495, 1910, 4184, 7101, 6469, 9369, 6289, 3849, 27285, 6376, 56751, 2596…	3497	475	13528	1.22162	1	0.101152	6.3417
BIOCARTA	h_il17Pathway:IL 17 Signaling Pathway	9	0.162075	0.00347927	3562, 3605, 919, 914, 915, 925, 916, 917, 947	282	15	1437	3.05745	0.557612	0.0657059	4.38174
GOTERM_MF_FAT	GO:0017046~peptide hormone binding	15	0.270124	0.00355152	4159, 5618, 2690, 1393, 2692, 122042, 2693, 3973, 4160, 552, 3061, 3062, 553, 2834, 4142	3372	27	12983	2.13902	0.995987	0.0709347	5.76268
SP_PIR_KEYWORDS	microphthalmia	10	0.180083	0.00358734	6657, 6469, 114902, 5015, 83552, 1413, 30062, 652, 4990, 338917	5150	14	19235	2.66782	0.950787	0.0308838	5.3989
GOTERM_MF_FAT	GO:0005251~delayed rectifier potassium channel activity	9	0.162075	0.0035895	3753, 3741, 3736, 3756, 3738, 3737, 26251, 3790, 9312	3372	12	12983	2.88768	0.996217	0.0707578	5.82258
GOTERM_MF_FAT	GO:0016918~retinal binding	9	0.162075	0.0035895	5950, 127, 94233, 6017, 116362, 5948, 83758, 5947, 1381	3372	12	12983	2.88768	0.996217	0.0707578	5.82258
GOTERM_MF_FAT	GO:0001584~rhodopsin-like receptor activity	9	0.162075	0.0035895	27197, 3350, 611, 2845, 116511, 54329, 3361, 2842, 2532	3372	12	12983	2.88768	0.996217	0.0707578	5.82258
SP_PIR_KEYWORDS	hydroxyproline	19	0.342157	0.00359711	1292, 1293, 2220, 1281, 1297, 6441, 3827, 9370, 1300, 653509, 1305, 1310, 729238, 713, 712, 714, 7373, 4153, 1278, 6436, 6435	5150	37	19235	1.91795	0.95119	0.0306525	5.41322
INTERPRO	IPR001862:Membrane attack complex component/perforin/complement C9	9	0.162075	0.00361862	735, 729, 57795, 5551, 1620, 731, 730, 732, 219972	4331	12	16659	2.88484	0.999939	0.109184	6.24215
INTERPRO	IPR018073:Proteinase inhibitor I25, cystatin, conserved site	9	0.162075	0.00361862	1475, 1469, 8530, 128817, 1472, 3827, 1473, 1470, 140880	4331	12	16659	2.88484	0.999939	0.109184	6.24215
[truncated: 975 more rows]

## Sheet: low_in_neurons
Category	Term	Count	%	PValue	Genes	List Total	Pop Hits	Pop Total	Fold Enrichment	Bonferroni	Benjamini	FDR
[truncated: 1,957 more rows]

## Sheet: low_in_hela
Category	Term	Count	%	PValue	Genes	List Total	Pop Hits	Pop Total	Fold Enrichment	Bonferroni	Benjamini	FDR
[truncated: 1,408 more rows]

## Sheet: high_in_neurons
Category	Term	Count	%	PValue	Genes	List Total	Pop Hits	Pop Total	Fold Enrichment	Bonferroni	Benjamini	FDR
[truncated: 2,130 more rows]

## Sheet: high_in_hela
Category	Term	Count	%	PValue	Genes	List Total	Pop Hits	Pop Total	Fold Enrichment	Bonferroni	Benjamini	FDR
[truncated: 2,275 more rows]

## Sheet: High_in_8or9_tissues
Category	Term	Count	%	PValue	Genes	List Total	Pop Hits	Pop Total	Fold Enrichment	Bonferroni	Benjamini	FDR
[truncated: 688 more rows]

[truncated: 3 more sheets: high_in_1or2_tissues, off_in_10_tissues, high_in_10_tissues]
